# Supplementary material for: Contribution of cuproptosis and immune-related genes to idiopathic pulmonary fibrosis disease
Source: Front Immunol. 2025 Feb 7;16:1458341. doi: 10.3389/fimmu.2025.1458341 (PMC11842377; doi:10.3389/fimmu.2025.1458341)
Supplement: Supplementary file 1 [file Table1.xlsx]

## Sheet: cuproptosis gene in articles
Cuprotosis
FDX1
HMGCR
NDUFC2
CYP2S1
NDUFB8
CERS1
UPRT
NDUFB6
GLRX5
PKD2L1
SCAP
DLAT
ST6GAL2
NDUFV1
PLOD1
ATP10A
GUCY1B3
SLC13A4
NDUFA13
GAA
DPYS
UMPS
LPL
NDUFB10
NDUFA6
UQCRC2
PIK3R2
SCN11A
AQP2
NDUFV2
NDUFC1
CACNB3
ATP6V1E2
ECHDC2
HSD17B10
PNPLA7
DLD
GFPT1
MLXIPL
SDR39U1
SCNN1D
PIK3R6
CYP19A1
OGDH
HNMT
MPC1
NDUFS2
NDUFA2
SCN4A
KCNU1
PDHB
NDUFB4
GDE1
NDUFB9
ACACB
LIAS
ADCY3
SLC7A7
BPNT1
FBP2
KDM1B
KCND2
SLC31A1
NPR1
NDUFA9
PIK3CB
RSAD1
PGAP1
TNXB
INPPL1
NDUFS1
DGKI
DHCR7
POMGNT1
B3GNT1
ISCA2
MTAP
CACNB4
PDHX
EBPL
PDE6C
KCNE3
SLC16A10
TPH1
NDUFS3
UQCRC1
ATP6V1H
PDE6H
TRPM4
GART
MANBA
NDUFA11
ZACN
ST6GALNAC3
PDHA1
ST6GALNAC5
NDUFA10
UPB1
GPX1
ITGB3
ADCK3
SDHD
MTRR
UGT2B7
ABHD12B
ADSSL1
COX11
UQCRFS1
SDHA
AASS
ATP2B4
SLC2A6
HYAL2
CYP2W1
PTGR2
HIF3A
ENPP2
OXCT2
HDHD1
DEGS1
AOC1
EXT2
NAGPA
NDUFS4
KCTD5
STARD6
SLC26A5
GLUL
FTMT
SLC24A3
HMOX1
CYP1A2
TXNRD2
ACER2
HMOX2
FABP1
SCO2
SULT2B1
GSTA5
NDUFA5
IDI2
TRPV2
ECHS1
PRDX6
COX6A2
CACNA1G
ATP1A2
ADCY10
B4GALT1
NDUFB7
AMPD2
PIP5K1B
PDE2A
STARD5
FTCD
ACADSB
MINPP1
SLC35A3
GLT1D1
NAA30
ATP1A1
SLC25A43
NDUFAF1
UGCG
SMPDL3B
CYP2B6
LIPT1
ATP6AP2
HPDL
GNE
GSTO2
TRPC3
EXTL3
OASL
HCN4
ADCY6
ALDH1A1
PRODH2
AGPAT3
CES5A
NDUFB11
LIPN
SDSL
SSTR4
KDM2B
ADK
PCYT1A
P2RX5
MPC2
SLC22A7
UGT2B17
ST6GALNAC2
UQCRQ
SHMT2
SLC15A2
SULT6B1
ADCY1
PRODH
CRLS1
CHRNA7
DUS4L
SGPL1
CACNA1D
RHBG
ORAI2
CLCN4
CYCS
SLC16A2
NDUFA1
DGKG
SLC26A1
ABCD3
GRHPR
SLC16A13
GALC
DPYSL5
ADIPOR1
CACNG7
DCT
TF
CHSY3
ALAD
APRT
SLC5A10
CHRNA3
MSMO1
GABRA4
KCTD3
SLC46A3
LGSN
TCIRG1
HSD17B12
EXT1
PON1
SLC25A5
GGT7
ATP8B3
GLB1L
ACAA1
ETNK1
SLC14A2
ACAT1
FLVCR1
ABCA13
ALDH5A1
CACNA2D2
CATSPERB
FABP3
ASAH2
ACAD10
FHIT
CYB5R4
GANC
CYP2C18
CA10
SLC2A1
CLIC3
KCNAB3
UROD
PTGES2
KCNB2
MCCC1
PPOX
GPT2
UPP2
PC
WBSCR17
PDE1A
HEXB
HTATIP2
PDE7A
PFKL
HSD17B4
LIPK
KCTD4
ADH1A
CYB561
SLC26A10
SLC30A5
FOXRED1
DLST
ADI1
NT5DC3
ISCA1
PPARG
PIGV
PIGF
NDUFS8
SLC4A10
ATP5I
SLC30A3
TALDO1
MBOAT1
CA5B
TTYH1
ATP4B
SLC8A2
SLC25A2
SULT1B1
GLRX
GLCE
NDUFB2
ABCC12
COQ10A
CS
PIGN
ABCC2
CHKB
PLA2G6
NOX4
MSRA
SLC12A1
SLC27A3
STAT5A
KYNU
PLCH1
C19orf80
SLCO2A1
ACSM4
ALG1
DDT
PGAM4
ATP6V1G3
LALBA
MSRB1
CA9
NAALADL2
SLC9A5
PHYH
LBR
CA14
GLDC
B3GNT5
CYP3A43
FADS3
NUDT6
DDHD2
OSBPL11
NAT8B
B3GALNT2
SCNN1G
PLD2
ARSF
IDUA
CBR3
AACS
LPPR2
ATP2C1
MSRB3
CERS4
MMAA
NAT10
LIPJ
CACNB2
ADA
FABP6
SLC22A13
COX7B
GYS2
GUCY1A3
RETSAT
SAT2
NUDT21
CNGA4
NPR2
ABHD1
PDE7B
ALG12
CYP27C1
ALDH1L2
SLC4A3
ACSM2B
ATP9B
DHRS4L2
SPTLC3
MAOA
SLC4A5
PYCR2
CLIC1
PLA2G4A
LPPR4
SLC27A5
NUDT18
CYP1B1
GLUD1
CYP2J2
FUT1
MFSD4
CHKA
CA8
NDUFA8
SLC41A2
DIO2
PDE9A
ALG8
FUT6
NUDT19
EDN1
ADH1C
GGPS1
LIPF
KCTD16
EPHX3
IDH3A
SLC11A2
2022-03-02
APOE
CA11
NUDT3
CCBL2
PI4KB
TYRP1
GBA2
FUT8
LIPH
PRPS1
HEPH
B4GALNT1
SLC22A3
NDUFA4
CLCN2
GPX2
GALNT11
CYB5R3
CYP2U1
APOB
P2RX1
CHRNA2
ABCB8
CDADC1
THEM5
SPHK1
P2RX7
CYP17A1
CYC1
SLC1A3
PTGS1
ACOT9
FN3K
ACAT2
KCTD7
SULT1A1
SLC47A2
SLC35D1
OCA2
CRYZL1
PTGIS
NEU2
AQP12B
KCNJ4
DMGDH
NDST2
ABCC9
NUDT17
GDPD5
ST3GAL2
LIPE
GABRA6
COX10
GALNT14
MFSD9
NAT2
PDE4D
GLYATL2
GSTM1
SDHB
FITM2
KCNQ3
SLC25A18
TAP2
SLC25A52
SLC11A1
ATP5J2
NAAA
GABRA3
CYP3A7
FAAH
SLC12A6
MAGT1
SLC17A4
IDH3G
SREBF2
PIP5K1C
KCNK10
WWOX
ENTPD3
SLC6A15
MICAL3
ALDH7A1
DPM2
SGSH
NDUFB5
RNLS
PIGP
HAO1
UQCRH
LDHAL6B
ALKBH2
SLC43A1
ATP6V1A
ATP5J
EPHX2
ST3GAL1
NKX2-3
ALOX5
POFUT1
KDSR
PIKFYVE
TYW5
SLC14A1
ATP5SL
B3GALNT1
SLC7A4
IRG1
PTGES
GYG1
CHST6
GBE1
BHMT
GCSH
FABP9
SLC12A9
SLC23A3
PNPLA3
B3GALT1
FH
FASN
LOX
AMY1C
NAT14
KCNK9
NT5C3A
ADSS
KCNK13
AMY2A
SLC2A4
APOA1
CACNG2
IDI1
ACSBG1
CHRNA5
MBOAT4
SLC25A15
FOXO1
SLC27A1
SLC19A3
FDX1L
SLC25A31
MCOLN1
FDXR
AQP5
PCCB
ERO1LB
AWAT2
ACOT13
DPM3
PLP1
UGT8
KCTD2
GPLD1
FOLR3
CHIA
CYP2A6
PLD3
BCAT2
AMY1B
NUDT1
SLC33A1
ABCB6
GOT1
RDH8
SLC16A4
KCNH4
SLC26A3
ARSG
DGKD
SLC38A3
PCTP
SLC28A3
DHRS7C
ATP2B2
BST1
INPP5K
LPGAT1
CPT1C
KCNJ8
NDUFS7
CROT
G6PC3
DPYSL4
VAT1L
AUH
FTH1
PGK2
ITPA
CHI3L2
PDK3
SLC2A3
ST8SIA3
UGT2A3
DDO
ALDH8A1
LDHAL6A
UQCR10
AMY1A
EXTL2
KCNJ14
TGDS
KCNT2
SLC25A13
AQP11
KCNAB1
AK7
CYP20A1
GSTT1
GPX8
GNS
ALDH18A1
SLC45A2
ABCA12
GPX7
B4GALT5
NMNAT3
NFS1
SLN
COX4I1
SFXN2
SLC38A1
LSR
FECH
AQP10
DOLPP1
MMACHC
HCCS
ALG9
KCNJ12
HEPHL1
MAN1C1
AQP9
PTGS2
AGA
ARSE
TRPC7
ALDH9A1
MICAL2
ARSJ
CNGB1
CYP4A22
SCN9A
KCNA6
SLC35B2
AADACL3
NDUFA3
ELOVL6
CHPF2
PLCD3
IYD
LCT
SLC35C1
MGAT3
BEST1
GSTM4
PTER
MGST1
B4GALNT2
GPT
PLCG2
PGM2
LPCAT1
NDUFS5
ARG1
UGDH
ABCD1
PPAP2A
SLC22A4
HADHA
PPIP5K1
ABCA9
KCNJ10
AGPAT2
KCNS1
SDHC
ATP6V0B
ACY1
CERS5
PPAPDC3
CYP26A1
KCNJ16
ACVR1C
GATM
GCNT1
ITPKA
ABHD10
HPD
SLC3A2
SLC39A1
LPCAT2
UGT1A3
DTYMK
NEU1
NDST1
SLC25A47
OLAH
NPL
ALOX12B
SLC7A3
GALNT4
KCTD15
HIF1AN
DHRSX
PLA2G12A
ALKBH4
KCNC3
ATP5L
NT5C2
STARD4
HAS3
GSTO1
PCCA
STARD7
GBA
TET3
SLC25A19
ABHD6
ASIC1
NOXRED1
UGT1A4
MCOLN2
PIGW
SLC22A24
APOL1
ST6GALNAC6
DGKZ
GGTLC1
SPHK2
ACBD6
SLC5A7
SLC41A1
SERPINA1
SLC46A1
PLCD1
PLD4
ATP5F1
CHST5
GCNT2
CES1
ADH1B
NDUFB1
COX15
CPT2
SLC18A1
CA13
ABCC6
SLC35B3
PNLIPRP2
ABCB7
ABHD5
KDM3A
SLC22A5
ACAD9
STEAP4
FUT5
SCN3B
APOM
ALG13
NUDT16L1
P4HTM
DHRS9
THTPA
HSDL2
STARD9
ACN9
LOXL1
PLA2G1B
MSR1
EPX
GRID1
KCNC1
ACOT2
ETNK2
THNSL1
MME
KCNH2
KCNN3
PFKFB1
MPST
GRIN2C
P2RX2
ABCE1
SLC40A1
GDPD4
SLCO1A2
INPP4A
GOT2
NOX1
CACNA1F
CYP8B1
SLC2A2
NAMPT
CES3
FOXRED2
RDH14
NAT8
PIGB
NOX5
PAM
SLC12A8
SIRT2
PLA2G10
COX7A2L
CYBB
CMBL
ATP5E
ENOX2
APOA2
ELOVL3
ABCC3
SLC35F2
ADH7
SULT1A3
STARD13
KCNJ1
SLC28A2
GALNT10
ABCB4
ACBD7
ALKBH1
GABRE
LTC4S
GRIA4
SLC2A13
PRG3
CA2
NANS
SLC1A2
FN3KRP
FXN
UAP1
PIK3CD
ATP9A
ALDH3A1
SLC19A2
GRIA2
ACADM
HSD17B14
SLC35F4
NDUFS6
IAH1
ADCY9
B4GALT2
NT5C1A
PDE8B
B3GNT7
ABHD14B
SLC38A2
MBOAT2
FRRS1
SCN1A
SLC10A7
ALDH2
GDPD2
HYAL4
SLC7A2
OGFOD2
DDC
SPG20
HGSNAT
MSRB2
SDR42E1
PDE12
ZADH2
UGT1A6
ASPHD2
AIFM1
DAK
HAL
SGMS1
GLA
SLC36A4
EDN2
ALDH6A1
TKTL1
PDHA2
ST3GAL5
PYGL
KCNH7
SLC25A32
GMPPA
UGT1A10
NPC2
G6PC
CHIT1
GSTT2
MTHFS
UGT1A5
SLC25A14
CACNG3
ACOX1
MGLL
ALKBH3
MMAB
IDH1
ALG3
ANKRD23
KCNA7
ST3GAL4
PON3
SLC25A38
CDS2
SV2A
MCEE
ATP1B3
ABCA2
PDE4A
KCNK15
A4GNT
PLCG1
SLC35E3
CNGB3
HSD17B13
KCNMB3
KCNA10
NT5DC2
KDM4B
SLC36A3
AKR1D1
ASIC4
HS3ST6
DGKK
FUCA2
C1GALT1
ACHE
NME6
AWAT1
NUDT16
GAL3ST2
P4HA1
GCK
STARD8
PDXDC1
CYB5R2
CHRNA4
BCMO1
SLC27A2
KDM4D
MGAT5
SLC25A51
KDM5A
TPK1
NXNL2
ADAL
UGT3A1
RYR3
HAS1
IL6
B3GNT4
PGK1
COQ3
ABCC5
MAT1A
SLC7A5
MIP
SLC22A15
LDHA
GALNT5
CLIC4
NOS2
TNFRSF1A
ACSF2
NR1H3
IVD
TBXAS1
PDE6B
SCN1B
ZC3H12A
NDUFAF2
TET2
AGXT
ATP8B1
SLC18B1
CYB5A
SLC39A6
ACSM3
AASDHPPT
COQ7
PFAS
ABHD11
PHYKPL
AMDHD1
HPSE
NAA20
ALMS1
NUDT9
PMVK
SCNN1A
SLC43A2
CPT1A
SLC25A12
ATP6V0D2
MINA
HIBCH
HYAL3
CYBA
ALKBH6
KCNJ15
EGLN1
ALDH1A3
SLC17A3
ABCA4
GADL1
SLC7A1
SUCLG2
KDM1A
GLRX2
GALNT7
PLA2G4D
SLC4A9
AGPS
CYP21A2
PLCB4
ENPP5
SCCPDH
ATP6V1F
LYG1
UGT2A1
AK3
SLC22A2
HACL1
ABCA6
MFSD7
GLOD4
PHF8
PLA2G5
P2RX4
B3GNT2
NUDT13
ARSB
ALG10
ACSL5
MGAT1
ANKH
HSD17B11
OXSM
DGKE
KCNE2
ALDH3A2
UQCRB
CECR1
AHCYL2
SLC35F5
RDH10
MAT2A
ST6GALNAC1
BDH1
PI4K2A
PAH
CDA
ALG10B
GABRG3
MGAT5B
ISYNA1
SPR
BCO2
APOH
AANAT
SLC39A8
PDE8A
ALDOB
AQP12A
AGPAT5
GPD2
KCNQ1
CA12
GSTA3
ABCB10
CRYL1
B3GNT6
GABRG1
SLC34A1
TKT
EGLN2
KCTD17
PRDX3
SLC7A9
PLA2G7
CHID1
CHPT1
SLC7A6
SLC6A1
KCNK4
KDM6A
SLC38A4
AGXT2
ST8SIA5
SCLY
UGT1A7
GALNT13
GSTA1
PAPSS1
GRXCR2
INSIG2
KDM5B
KCTD14
HYAL1
SLC35E1
GRID2
COX7A1
ABCB5
FLVCR2
KDM3B
PRPSAP1
CACNA1E
CHST10
SLC25A41
PDE11A
SULT1A2
NADK
TST
POR
IP6K2
CHST9
SLC5A4
FUK
ACOT6
ACE
UCP1
ACOT8
CNGA1
ALAS1
STS
PTDSS2
MCOLN3
GLYR1
NME2
VIMP
C3
SNCA
ERO1L
DUS2
CIDEC
CKMT1A
TAP1
ST8SIA4
GLT8D2
CPT1B
SPTLC2
KCTD8
PNPLA1
GK
SIRT4
ASPA
TCN2
QDPR
MBOAT7
PDE10A
PLOD2
AKR1C3
PLCB2
ATP6V0A4
KCNC4
HOGA1
CHST4
PLA2G4B
CATSPER1
ASIC5
ITPR3
KCNMB2
ELOVL1
DPAGT1
UGT1A8
GYS1
SLC17A6
NMRK1
RDH16
LDLR
PXDNL
CCDC102B
MTF1
CACNG4
CHST3
APOA4
CYB5B
GRIA3
ASMTL
PTDSS1
PLA2G16
SLC16A8
KCNA1
NAA40
CLIC2
PMM2
GLRA4
GYG2
SAT1
GOT1L1
QSOX1
COX6B1
HAGHL
OXNAD1
HSD11B2
B4GALNT3
ALDH3B1
LEPRE1
RYR2
COX17
SLC25A26
CUBN
DHFR
SLC4A11
ABHD8
NAGS
PCYOX1L
SLC22A17
HSD11B1
PIGX
HIBADH
KCNJ13
COX6B2
CA1
SLC51A
SUCLA2
ABCA1
ATPIF1
GDPD1
DHFRL1
DOLK
AADAT
KCTD18
ABCC4
LYPLAL1
KCNQ5
LPIN2
NDUFB3
LOXL4
GFER
GLO1
INPP5D
ATP1B2
PRDX1
BCKDHA
GALE
DUOX1
AADACL4
ABCC11
LYZL2
ARNT2
RAB18
NDUFA7
GSR
HEXA
MOGS
GLUD2
CYP7B1
KCNJ6
DHRS2
MLYCD
SLC37A4
PEMT
RHAG
GCH1
DSEL
CSGALNACT2
GLS
PLA2G12B
SLCO1B7
PANK1
PTGFRN
SLC16A5
KCNMB1
CACNA1I
IMPAD1
PPAPDC2
TRPC5
JHDM1D
A4GALT
GGH
PDE6D
PKD2
LTA4H
PNMT
MAN2C1
DHRS7B
SLC3A1
GPAM
IDNK
ATP6V1C1
SLC30A7
SLC18A3
KCNE4
ATIC
SLCO1B3
PDE4C
DERA
ATP6V1G2
LIPI
PHF2
KDM2A
PYROXD2
SLC39A12
IL1B
UXS1
UEVLD
B3GALT2
SLC7A11
VAT1
ACOX2
PCYT1B
AMACR
ATP8B4
PDE5A
ADC
ATP6AP1
SLC23A2
SULT1E1
SLC9A3
PDE1B
SLC35E2
GALNT8
SLC36A2
COX7C
HS3ST5
SLC39A7
MFSD11
SV2C
PLIN3
GM2A
ORAI3
SLC6A4
NAPEPLD
ATP6V1B1
EGLN3
SLC16A3
HS6ST3
EDEM3
ST6GALNAC4
APOO
HPSE2
ABCG1
KL
SLC5A12
SLC2A8
FLAD1
NOS1
NOX3
SLC7A10
ALG5
L2HGDH
GPX5
FAHD1
SULF1
KDM6B
ACOXL
ALDH3B2
ADCY4
G6PC2
ABHD14A
CHST2
NNT
AMD1
DHRS3
GGT1
KCNJ3
LHPP
SLC22A25
GCNT3
NIT2
ASPDH
APOC2
B4GALT6
NAT8L
ABCA7
ATP11A
ATP5L2
JMJD6
RDH5
B3GAT3
GUSB
PLB1
ETFA
VKORC1L1
CP
CETP
PRDX2
TRPV1
SLC26A11
MTHFD1
LNPEP
LPO
SLC20A2
PCBD2
KCNG2
LRAT
TK1
SLC16A1
SDR16C5
CRP
KCNA2
KCTD9
TRPV5
AQP6
SLC25A24
SLC25A25
KEAP1
SRD5A2
OGFOD1
CYP4F11
ACYP2
THEM4
HVCN1
KCTD13
MGST3
CTBS
UGT2B28
KCNH5
NRIP1
ESD
SLC13A2
TRPA1
GK2
PNLIPRP1
C14orf169
SLC7A14
SLC41A3
FADS2
CNP
SLC45A1
DAO
CPE
ATP13A5
MGAT4A
GSTA4
SLC38A6
HSD17B1
ELOVL2
DDAH1
KCNK12
HPGDS
ALAS2
HS3ST3B1
PLCB1
STARD3NL
CAT
SLCO1C1
KCNK17
GRXCR1
MOGAT1
OGFOD3
SLC25A3
CLCNKB
EDEM1
GLB1L2
SMS
DGKB
ENPP4
AQP1
ETNPPL
OTC
RBKS
GLOD5
UPP1
PMP2
PGM3
SORD
RPE65
ACSL6
OAS3
GABRA1
LMF1
XYLT1
MAN2B2
SULT4A1
GSTM2
HTR3B
GMPR2
EBP
PPA2
PIGT
GALNT15
CIDEA
ACSS1
GNPDA2
SLC51B
CTBP1
CNGA2
SLC7A13
DIRC2
FAHD2B
OAT
ABCA5
ALG14
ACADVL
SULT1C3
HK1
CLCN7
HTR3D
PANK3
ITPKB
SLC35A5
ABHD4
NT5C3B
SLCO4C1
SMPD3
SLC13A1
CHRND
HS3ST3A1
ATP8B2
PIGA
TREH
GALNT12
CANT1
GNPTG
ENOSF1
SLC12A2
ABHD12
HSD3B1
SLC17A5
HCN1
CLCA4
NAT1
PYCR1
SLC47A1
APEH
CHAT
C12orf5
AK2
GABRR1
NIT1
ARSA
SLC6A8
PTS
MGAT4C
CFTR
HNF4A
SOAT2
ABCA8
PIK3C2B
CYP2C9
GPX4
CNEP1R1
SLC4A4
ACSM1
AMPD3
B4GALT3
KDM8
ARSK
SLC4A1
VAMP7
GNPDA1
CYB5R1
SLC22A1
LPIN1
CKMT2
SLC6A18
OXCT1
PRPS2
GGT6
CYP4A11
SLC27A6
ACOT12
TRPM1
SLC30A8
ASS1
GAD1
UAP1L1
SLC35A2
KCNA4
PDE6G
CYBRD1
UTY
ABCB11
HSD17B6
MAOB
GNPTAB
CBS
CHRNA10
NNMT
CACNA1S
PHOSPHO2
P4HA2
SATL1
NAGA
IL4I1
ENTPD8
CDO1
COX8A
STARD3
SHMT1
ABCG8
STEAP1
GABRB1
ACER3
VDAC1
GGT5
DHRS7
TRPM7
HSD3B2
FPGT
GPIHBP1
NUDT11
UGT1A9
SLC31A2
G6PD
GSTA2
NSDHL
GSTZ1
FUCA1
MOGAT3
GNPAT
TXNIP
SLC16A9
CNDP2
CRYM
NAALAD2
TECRL
FUT11
CLCN6
SLC25A29
KCNJ2
GABRP
PDE4B
IMPDH1
PDE3B
PIGH
MOCS1
COX5A
KCNK5
NADSYN1
SLC6A19
SLC6A2
ACBD5
SLC25A53
TXNDC12
MCCC2
ME2
CLIC6
ATP5A1
SLC45A3
COX6A1
MMEL1
SREBF1
TRPM8
HCN3
KCNMB4
PLCB3
DHRS4L1
PHYHD1
SLC25A33
HIF1A
TMEM104
ASNS
KDM5D
SMPDL3A
CYP11B2
SLC44A2
KCTD11
AK5
DHRS4
AKR1C2
EXTL1
AQP4
SGMS2
JMJD1C
MGAM
CATSPER3
HS6ST1
B3GNTL1
ECHDC1
ODC1
CCBL1
DUS1L
PLA2G2F
GALNS
KCNJ9
BPGM
CYP3A4
SLC25A36
NR1H2
SLC24A1
GABRA2
KCNK1
ECI2
SMPD1
PIK3R3
EPHX1
PRPS1L1
ATP2A1
BEST2
ACOT1
ADH4
RRM2
FAAH2
RDH13
PMM1
PSAT1
GIP
ECH1
CKMT1B
KCNK6
LYZL1
GLT6D1
MANEAL
SLC35D2
SLC24A4
SLC6A6
FAM213B
SLC12A4
NDST3
SLC44A4
TET1
GAL3ST3
TPO
ALG6
ATP5G3
OAS1
FABP4
ST8SIA1
MOCS3
PNP
DGAT2
SLC9A1
LYZL4
SLC9C1
DEGS2
ATP13A4
SLC22A18
NDUFAB1
NPC1
SCNN1B
FUT3
MTHFR
SGPP1
GCLC
SLC39A2
PRPSAP2
GRIK2
GFOD2
PIPOX
PKLR
PLCD4
MDH1B
TYMS
STRA6
IMPA2
SMPD2
SIRT3
RHCG
CA6
SIRT5
SLC20A1
NDUFA4L2
TYMP
PTGR1
TP53I3
HS6ST2
SEPHS2
ATP6V1D
CACNG6
MOCS2
HSD17B8
SV2B
SLC2A10
LPCAT4
APOC4
ALOX15
ALKBH8
SLC25A42
ABCD2
VKORC1
CYP4F22
SLC29A3
SPNS1
KCNV1
SLC39A5
LIPG
NPR3
PPAPDC1A
SLC8B1
PIK3C2G
BSND
GTDC1
COX6C
SLC22A16
GCNT7
ABO
SLC46A2
CYP26C1
DBH
ENTPD7
UGT1A1
STAR
NDUFA12
UCKL1
ACAA2
ST3GAL6
ALOX5AP
CLC
AGPAT9
SLC17A7
PAICS
NALCN
COLGALT1
ATP13A2
THNSL2
IP6K3
AKR1C4
PLA2G4C
IDS
PAOX
SLC38A7
AQP3
HMGCLL1
PLA2G2C
AGMAT
AQP7
KCNV2
HDC
NUDT22
AMT
NAGK
BEST3
PLA2G2D
MDH1
MAN1A1
KCNH1
B3GALTL
ACYP1
TPCN1
DUOX2
SLC44A5
GRIK4
CYP39A1
CYP4B1
KCTD21
CHRNG
MDH2
SLC6A16
FMO5
ARSI
CYP3A5
PIGY
ATP5O
TM7SF2
NFKBIA
ABHD2
CYB5D2
KCNG3
LYPLA1
SLC30A1
SIRT6
SC5D
TDO2
HSD17B2
PRDX4
SLC17A1
SLC16A11
PLD6
MAN1A2
GPX6
SLC16A7
ELOVL7
PDK4
SARDH
ASPHD1
SCN2B
COX7A2
SCP2
EPN2
DGUOK
GLRA2
SLC16A14
SLC9A6
NOS3
COX19
FUT4
NUDT7
COX16
KIAA1191
UGT2B11
SVOP
GFOD1
GANAB
SLC25A27
RDH11
CACNA2D4
AK8
GALM
SLC25A23
GALK1
GXYLT2
PI4K2B
BDH2
EHHADH
COX18
PTEN
PLD1
PIGL
A1CF
CYP2E1
ALOXE3
COQ10B
PNPLA4
SLC30A4
CBR1
AMDHD2
CSAD
POMT1
CYP24A1
CSGALNACT1
SLC2A9
ACADL
DGAT2L6
ACE2
ALKBH7
VLDLR
MANEA
GSTK1
UGT2A2
SLC25A17
SLC25A4
MAN2A2
GUCY2F
CDS1
NME5
MFSD1
ACOT7
MTHFSD
KDM4C
SLC10A5
CBR4
NQO1
KCNE1L
SLCO6A1
TPH2
AGL
ARSH
ACACA
ATP13A1
HS3ST2
GLRB
BCS1L
CA3
GCKR
CHRNA9
SLC10A6
SLC10A2
TRPC1
POMT2
GRIN3A
SLC7A8
CAD
FTO
CRAT
SLC37A2
PON2
HSD17B7
SLC4A8
GALNT3
LARGE
FUT7
KCNA3
SLC39A4
PLOD3
FOLR1
SFXN4
UGP2
DGKA
KCNF1
ATP1B4
PXDN
DGAT1
SLCO3A1
HSD17B3
SLC34A3
SULT1A4
SLC19A1
COX7B2
HADH
SCN5A
ACO2
SLC5A1
PCYT2
BCKDHB
TRPV3
ABCF2
CACNG5
CPOX
MVK
PLA2G3
PIK3R5
IDO2
BEST4
UCP3
SOD2
KCNB1
PDXP
FAH
TTYH2
CERK
BHMT2
[truncated: 979 more rows]

## Sheet: GeneCards-cooper genes
Gene Symbol	Description	Category	Gifts	GC Id	Relevance score	GeneCards Link							Median correlation score	Greater than median for subsequent analyses
ATP7B	ATPase Copper Transporting Beta	Protein Coding	54	GC13M051930	107.481	https://www.genecards.org/cgi-bin/carddisp.pl?gene=ATP7B							3.68573	ATP7B
ATP7A	ATPase Copper Transporting Alpha	Protein Coding	52	GC0XP078031	88.4376	https://www.genecards.org/cgi-bin/carddisp.pl?gene=ATP7A								ATP7A
COMMD1	Copper Metabolism Domain Containing 1	Protein Coding	47	GC02P061888	54.8571	https://www.genecards.org/cgi-bin/carddisp.pl?gene=COMMD1								COMMD1
CP	Ceruloplasmin	Protein Coding	55	GC03M149162	51.8148	https://www.genecards.org/cgi-bin/carddisp.pl?gene=CP								CP
ATOX1	Antioxidant 1 Copper Chaperone	Protein Coding	46	GC05M151743	49.5816	https://www.genecards.org/cgi-bin/carddisp.pl?gene=ATOX1								ATOX1
SCO2	Synthesis Of Cytochrome C Oxidase 2	Protein Coding	51	GC22M050523	47.745	https://www.genecards.org/cgi-bin/carddisp.pl?gene=SCO2								SCO2
SOD1	Superoxide Dismutase 1	Protein Coding	60	GC21P031659	45.6728	https://www.genecards.org/cgi-bin/carddisp.pl?gene=SOD1								SOD1
SLC31A1	Solute Carrier Family 31 Member 1	Protein Coding	49	GC09P113221	44.0991	https://www.genecards.org/cgi-bin/carddisp.pl?gene=SLC31A1								SLC31A1
CCS	Copper Chaperone For Superoxide Dismutase	Protein Coding	48	GC11P066593	41.2968	https://www.genecards.org/cgi-bin/carddisp.pl?gene=CCS								CCS
MMACHC	Metabolism Of Cobalamin Associated C	Protein Coding	50	GC01P045500	41.2574	https://www.genecards.org/cgi-bin/carddisp.pl?gene=MMACHC								MMACHC
COX17	Cytochrome C Oxidase Copper Chaperone COX17	Protein Coding	43	GC03M119654	41.2014	https://www.genecards.org/cgi-bin/carddisp.pl?gene=COX17								COX17
MTR	5-Methyltetrahydrofolate-Homocysteine Methyltransferase	Protein Coding	54	GC01P236795	40.862	https://www.genecards.org/cgi-bin/carddisp.pl?gene=MTR								MTR
CYP2D6	Cytochrome P450 Family 2 Subfamily D Member 6	Protein Coding	53	GC22M042126	38.5879	https://www.genecards.org/cgi-bin/carddisp.pl?gene=CYP2D6								CYP2D6
AOC3	Amine Oxidase Copper Containing 3	Protein Coding	52	GC17P042851	35.8433	https://www.genecards.org/cgi-bin/carddisp.pl?gene=AOC3								AOC3
ALB	Albumin	Protein Coding	56	GC04P073397	34.6166	https://www.genecards.org/cgi-bin/carddisp.pl?gene=ALB								ALB
CYP2C19	Cytochrome P450 Family 2 Subfamily C Member 19	Protein Coding	52	GC10P094762	33.2713	https://www.genecards.org/cgi-bin/carddisp.pl?gene=CYP2C19								CYP2C19
INS	Insulin	Protein Coding	55	GC11M002159	33.0741	https://www.genecards.org/cgi-bin/carddisp.pl?gene=INS								INS
CYP3A4	Cytochrome P450 Family 3 Subfamily A Member 4	Protein Coding	56	GC07M099759	32.5799	https://www.genecards.org/cgi-bin/carddisp.pl?gene=CYP3A4								CYP3A4
AOC1	Amine Oxidase Copper Containing 1	Protein Coding	49	GC07P150824	31.9994	https://www.genecards.org/cgi-bin/carddisp.pl?gene=AOC1								AOC1
APP	Amyloid Beta Precursor Protein	Protein Coding	58	GC21M025880	28.9045	https://www.genecards.org/cgi-bin/carddisp.pl?gene=APP								APP
TP53	Tumor Protein P53	Protein Coding	60	GC17M007661	28.1934	https://www.genecards.org/cgi-bin/carddisp.pl?gene=TP53								TP53
SLC31A2	Solute Carrier Family 31 Member 2	Protein Coding	43	GC09P113150	28.1106	https://www.genecards.org/cgi-bin/carddisp.pl?gene=SLC31A2								SLC31A2
APOE	Apolipoprotein E	Protein Coding	57	GC19P073055	27.747	https://www.genecards.org/cgi-bin/carddisp.pl?gene=APOE								APOE
DBH	Dopamine Beta-Hydroxylase	Protein Coding	59	GC09P133636	27.2712	https://www.genecards.org/cgi-bin/carddisp.pl?gene=DBH								DBH
AOC2	Amine Oxidase Copper Containing 2	Protein Coding	47	GC17P042844	27.0572	https://www.genecards.org/cgi-bin/carddisp.pl?gene=AOC2								AOC2
LDLR	Low Density Lipoprotein Receptor	Protein Coding	58	GC19P011091	26.9372	https://www.genecards.org/cgi-bin/carddisp.pl?gene=LDLR								LDLR
CUTC	CutC Copper Transporter	Protein Coding	44	GC10P099702	26.8337	https://www.genecards.org/cgi-bin/carddisp.pl?gene=CUTC								CUTC
LEP	Leptin	Protein Coding	53	GC07P128241	26.7027	https://www.genecards.org/cgi-bin/carddisp.pl?gene=LEP								LEP
OTC	Ornithine Transcarbamylase	Protein Coding	52	GC0XP038353	26.1136	https://www.genecards.org/cgi-bin/carddisp.pl?gene=OTC								OTC
MTHFR	Methylenetetrahydrofolate Reductase	Protein Coding	54	GC01M011785	26.1098	https://www.genecards.org/cgi-bin/carddisp.pl?gene=MTHFR								MTHFR
PPARG	Peroxisome Proliferator Activated Receptor Gamma	Protein Coding	60	GC03P012287	25.902	https://www.genecards.org/cgi-bin/carddisp.pl?gene=PPARG								PPARG
SCO1	Synthesis Of Cytochrome C Oxidase 1	Protein Coding	52	GC17M010672	25.6448	https://www.genecards.org/cgi-bin/carddisp.pl?gene=SCO1								SCO1
ADIPOQ	Adiponectin, C1Q And Collagen Domain Containing	Protein Coding	52	GC03P186842	25.594	https://www.genecards.org/cgi-bin/carddisp.pl?gene=ADIPOQ								ADIPOQ
APOB	Apolipoprotein B	Protein Coding	53	GC02M020956	25.2947	https://www.genecards.org/cgi-bin/carddisp.pl?gene=APOB								APOB
CYP1A2	Cytochrome P450 Family 1 Subfamily A Member 2	Protein Coding	52	GC15P074748	24.9636	https://www.genecards.org/cgi-bin/carddisp.pl?gene=CYP1A2								CYP1A2
CBS	Cystathionine Beta-Synthase	Protein Coding	56	GC21M043053	24.9139	https://www.genecards.org/cgi-bin/carddisp.pl?gene=CBS								CBS
COX11	Cytochrome C Oxidase Copper Chaperone COX11	Protein Coding	44	GC17M054951	24.8271	https://www.genecards.org/cgi-bin/carddisp.pl?gene=COX11								COX11
CYP1A1	Cytochrome P450 Family 1 Subfamily A Member 1	Protein Coding	55	GC15M074719	24.6963	https://www.genecards.org/cgi-bin/carddisp.pl?gene=CYP1A1								CYP1A1
PRNP	Prion Protein	Protein Coding	55	GC20P004686	24.241	https://www.genecards.org/cgi-bin/carddisp.pl?gene=PRNP								PRNP
GPT	Glutamic--Pyruvic Transaminase	Protein Coding	48	GC08P144502	24.1291	https://www.genecards.org/cgi-bin/carddisp.pl?gene=GPT								GPT
CYP2C9	Cytochrome P450 Family 2 Subfamily C Member 9	Protein Coding	53	GC10P094938	23.9895	https://www.genecards.org/cgi-bin/carddisp.pl?gene=CYP2C9								CYP2C9
SLC11A2	Solute Carrier Family 11 Member 2	Protein Coding	55	GC12M050952	23.8629	https://www.genecards.org/cgi-bin/carddisp.pl?gene=SLC11A2								SLC11A2
IL6	Interleukin 6	Protein Coding	58	GC07P022725	23.7158	https://www.genecards.org/cgi-bin/carddisp.pl?gene=IL6								IL6
CYP2A6	Cytochrome P450 Family 2 Subfamily A Member 6	Protein Coding	53	GC19M040843	23.5551	https://www.genecards.org/cgi-bin/carddisp.pl?gene=CYP2A6								CYP2A6
EIF2AK3	Eukaryotic Translation Initiation Factor 2 Alpha Kinase 3	Protein Coding	55	GC02M088556	23.3758	https://www.genecards.org/cgi-bin/carddisp.pl?gene=EIF2AK3								EIF2AK3
LIPC	Lipase C, Hepatic Type	Protein Coding	52	GC15P058410	23.3726	https://www.genecards.org/cgi-bin/carddisp.pl?gene=LIPC								LIPC
CAT	Catalase	Protein Coding	58	GC11P034460	23.0748	https://www.genecards.org/cgi-bin/carddisp.pl?gene=CAT								CAT
MIR122	MicroRNA 122	RNA Gene	25	GC18P058451	22.8919	https://www.genecards.org/cgi-bin/carddisp.pl?gene=MIR122								MIR122
HFE	Homeostatic Iron Regulator	Protein Coding	52	GC06P026087	22.5219	https://www.genecards.org/cgi-bin/carddisp.pl?gene=HFE								HFE
LPL	Lipoprotein Lipase	Protein Coding	56	GC08P019901	22.5113	https://www.genecards.org/cgi-bin/carddisp.pl?gene=LPL								LPL
CYP2B6	Cytochrome P450 Family 2 Subfamily B Member 6	Protein Coding	52	GC19P040991	22.5057	https://www.genecards.org/cgi-bin/carddisp.pl?gene=CYP2B6								CYP2B6
GGT1	Gamma-Glutamyltransferase 1	Protein Coding	56	GC22P024583	22.4879	https://www.genecards.org/cgi-bin/carddisp.pl?gene=GGT1								GGT1
PAM	Peptidylglycine Alpha-Amidating Monooxygenase	Protein Coding	50	GC05P102753	22.089	https://www.genecards.org/cgi-bin/carddisp.pl?gene=PAM								PAM
AHCY	Adenosylhomocysteinase	Protein Coding	56	GC20M034942	21.9957	https://www.genecards.org/cgi-bin/carddisp.pl?gene=AHCY								AHCY
CYP2C8	Cytochrome P450 Family 2 Subfamily C Member 8	Protein Coding	52	GC10M095038	21.9291	https://www.genecards.org/cgi-bin/carddisp.pl?gene=CYP2C8								CYP2C8
LOX	Lysyl Oxidase	Protein Coding	54	GC05M122063	21.9152	https://www.genecards.org/cgi-bin/carddisp.pl?gene=LOX								LOX
CYP2E1	Cytochrome P450 Family 2 Subfamily E Member 1	Protein Coding	52	GC10P133520	21.8075	https://www.genecards.org/cgi-bin/carddisp.pl?gene=CYP2E1								CYP2E1
TYR	Tyrosinase	Protein Coding	55	GC11P089177	21.8023	https://www.genecards.org/cgi-bin/carddisp.pl?gene=TYR								TYR
NPC1	NPC Intracellular Cholesterol Transporter 1	Protein Coding	56	GC18M023506	21.7116	https://www.genecards.org/cgi-bin/carddisp.pl?gene=NPC1								NPC1
SFTPB	Surfactant Protein B	Protein Coding	51	GC02M085657	21.5809	https://www.genecards.org/cgi-bin/carddisp.pl?gene=SFTPB								SFTPB
CRP	C-Reactive Protein	Protein Coding	53	GC01M159729	21.429	https://www.genecards.org/cgi-bin/carddisp.pl?gene=CRP								CRP
AP1S1	Adaptor Related Protein Complex 1 Subunit Sigma 1	Protein Coding	46	GC07P101154	20.8294	https://www.genecards.org/cgi-bin/carddisp.pl?gene=AP1S1								AP1S1
PPARA	Peroxisome Proliferator Activated Receptor Alpha	Protein Coding	51	GC22P046150	20.4941	https://www.genecards.org/cgi-bin/carddisp.pl?gene=PPARA								PPARA
SLC33A1	Solute Carrier Family 33 Member 1	Protein Coding	50	GC03M155821	20.3485	https://www.genecards.org/cgi-bin/carddisp.pl?gene=SLC33A1								SLC33A1
APOA1	Apolipoprotein A1	Protein Coding	57	GC11M116835	20.2758	https://www.genecards.org/cgi-bin/carddisp.pl?gene=APOA1								APOA1
AKT1	AKT Serine/Threonine Kinase 1	Protein Coding	61	GC14M104769	20.2677	https://www.genecards.org/cgi-bin/carddisp.pl?gene=AKT1								AKT1
TF	Transferrin	Protein Coding	57	GC03P135056	19.9782	https://www.genecards.org/cgi-bin/carddisp.pl?gene=TF								TF
MTTP	Microsomal Triglyceride Transfer Protein	Protein Coding	51	GC04P099563	19.8261	https://www.genecards.org/cgi-bin/carddisp.pl?gene=MTTP								MTTP
GHRL	Ghrelin And Obestatin Prepropeptide	Protein Coding	49	GC03M010285	19.7115	https://www.genecards.org/cgi-bin/carddisp.pl?gene=GHRL								GHRL
IGF1	Insulin Like Growth Factor 1	Protein Coding	55	GC12M102395	19.5798	https://www.genecards.org/cgi-bin/carddisp.pl?gene=IGF1								IGF1
UGT1A1	UDP Glucuronosyltransferase Family 1 Member A1	Protein Coding	57	GC02P233760	19.5697	https://www.genecards.org/cgi-bin/carddisp.pl?gene=UGT1A1								UGT1A1
AP1B1	Adaptor Related Protein Complex 1 Subunit Beta 1	Protein Coding	50	GC22M029327	19.5393	https://www.genecards.org/cgi-bin/carddisp.pl?gene=AP1B1								AP1B1
TNF	Tumor Necrosis Factor	Protein Coding	59	GC06P092154	19.2203	https://www.genecards.org/cgi-bin/carddisp.pl?gene=TNF								TNF
F2	Coagulation Factor II, Thrombin	Protein Coding	56	GC11P046720	19.0044	https://www.genecards.org/cgi-bin/carddisp.pl?gene=F2								F2
PAH	Phenylalanine Hydroxylase	Protein Coding	55	GC12M102836	18.9474	https://www.genecards.org/cgi-bin/carddisp.pl?gene=PAH								PAH
XDH	Xanthine Dehydrogenase	Protein Coding	54	GC02M031334	18.8599	https://www.genecards.org/cgi-bin/carddisp.pl?gene=XDH								XDH
SLC2A1	Solute Carrier Family 2 Member 1	Protein Coding	60	GC01M042925	18.6175	https://www.genecards.org/cgi-bin/carddisp.pl?gene=SLC2A1								SLC2A1
PON1	Paraoxonase 1	Protein Coding	55	GC07M095297	18.5866	https://www.genecards.org/cgi-bin/carddisp.pl?gene=PON1								PON1
COX5A	Cytochrome C Oxidase Subunit 5A	Protein Coding	50	GC15M074919	18.2995	https://www.genecards.org/cgi-bin/carddisp.pl?gene=COX5A								COX5A
PPARGC1A	PPARG Coactivator 1 Alpha	Protein Coding	53	GC04M023755	18.2947	https://www.genecards.org/cgi-bin/carddisp.pl?gene=PPARGC1A								PPARGC1A
INSR	Insulin Receptor	Protein Coding	60	GC19M007112	18.055	https://www.genecards.org/cgi-bin/carddisp.pl?gene=INSR								INSR
HNF4A	Hepatocyte Nuclear Factor 4 Alpha	Protein Coding	56	GC20P044355	18.0406	https://www.genecards.org/cgi-bin/carddisp.pl?gene=HNF4A								HNF4A
LOC101928371	Uncharacterized LOC101928371	RNA Gene	13	GC02P088538	18.0094	https://www.genecards.org/cgi-bin/carddisp.pl?gene=LOC101928371								LOC101928371
CYP3A5	Cytochrome P450 Family 3 Subfamily A Member 5	Protein Coding	51	GC07M099648	17.7322	https://www.genecards.org/cgi-bin/carddisp.pl?gene=CYP3A5								CYP3A5
ACE	Angiotensin I Converting Enzyme	Protein Coding	59	GC17P063477	17.7059	https://www.genecards.org/cgi-bin/carddisp.pl?gene=ACE								ACE
SERPINA1	Serpin Family A Member 1	Protein Coding	56	GC14M094376	17.4571	https://www.genecards.org/cgi-bin/carddisp.pl?gene=SERPINA1								SERPINA1
CES1	Carboxylesterase 1	Protein Coding	55	GC16M055836	17.3526	https://www.genecards.org/cgi-bin/carddisp.pl?gene=CES1								CES1
GSR	Glutathione-Disulfide Reductase	Protein Coding	56	GC08M030678	17.3349	https://www.genecards.org/cgi-bin/carddisp.pl?gene=GSR								GSR
G6PC1	Glucose-6-Phosphatase Catalytic Subunit 1	Protein Coding	51	GC17P063334	17.1219	https://www.genecards.org/cgi-bin/carddisp.pl?gene=G6PC1								G6PC1
SUOX	Sulfite Oxidase	Protein Coding	51	GC12P055997	17.0047	https://www.genecards.org/cgi-bin/carddisp.pl?gene=SUOX								SUOX
CETP	Cholesteryl Ester Transfer Protein	Protein Coding	53	GC16P056961	16.8866	https://www.genecards.org/cgi-bin/carddisp.pl?gene=CETP								CETP
APOC3	Apolipoprotein C3	Protein Coding	52	GC11P116829	16.8706	https://www.genecards.org/cgi-bin/carddisp.pl?gene=APOC3								APOC3
UGT1A6	UDP Glucuronosyltransferase Family 1 Member A6	Protein Coding	48	GC02P233691	16.7681	https://www.genecards.org/cgi-bin/carddisp.pl?gene=UGT1A6								UGT1A6
LCAT	Lecithin-Cholesterol Acyltransferase	Protein Coding	54	GC16M067939	16.7544	https://www.genecards.org/cgi-bin/carddisp.pl?gene=LCAT								LCAT
ALDH2	Aldehyde Dehydrogenase 2 Family Member	Protein Coding	57	GC12P111766	16.5308	https://www.genecards.org/cgi-bin/carddisp.pl?gene=ALDH2								ALDH2
TMPRSS6	Transmembrane Serine Protease 6	Protein Coding	51	GC22M061458	16.3482	https://www.genecards.org/cgi-bin/carddisp.pl?gene=TMPRSS6								TMPRSS6
SOD2	Superoxide Dismutase 2	Protein Coding	53	GC06M159669	16.3421	https://www.genecards.org/cgi-bin/carddisp.pl?gene=SOD2								SOD2
LEPR	Leptin Receptor	Protein Coding	57	GC01P065421	16.2345	https://www.genecards.org/cgi-bin/carddisp.pl?gene=LEPR								LEPR
CYP1B1	Cytochrome P450 Family 1 Subfamily B Member 1	Protein Coding	54	GC02M038066	16.2116	https://www.genecards.org/cgi-bin/carddisp.pl?gene=CYP1B1								CYP1B1
HIF1A	Hypoxia Inducible Factor 1 Subunit Alpha	Protein Coding	54	GC14P061695	16.1895	https://www.genecards.org/cgi-bin/carddisp.pl?gene=HIF1A								HIF1A
SNCA	Synuclein Alpha	Protein Coding	59	GC04M089724	16.1505	https://www.genecards.org/cgi-bin/carddisp.pl?gene=SNCA								SNCA
VDR	Vitamin D Receptor	Protein Coding	56	GC12M047841	15.9557	https://www.genecards.org/cgi-bin/carddisp.pl?gene=VDR								VDR
BGLAP	Bone Gamma-Carboxyglutamate Protein	Protein Coding	46	GC01P156242	15.9038	https://www.genecards.org/cgi-bin/carddisp.pl?gene=BGLAP								BGLAP
GSTP1	Glutathione S-Transferase Pi 1	Protein Coding	57	GC11P067583	15.8413	https://www.genecards.org/cgi-bin/carddisp.pl?gene=GSTP1								GSTP1
PRODH	Proline Dehydrogenase 1	Protein Coding	52	GC22M018912	15.7735	https://www.genecards.org/cgi-bin/carddisp.pl?gene=PRODH								PRODH
LMNA	Lamin A/C	Protein Coding	56	GC01P156082	15.6597	https://www.genecards.org/cgi-bin/carddisp.pl?gene=LMNA								LMNA
ELN	Elastin	Protein Coding	50	GC07P074027	15.6497	https://www.genecards.org/cgi-bin/carddisp.pl?gene=ELN								ELN
ETFDH	Electron Transfer Flavoprotein Dehydrogenase	Protein Coding	52	GC04P158672	15.5859	https://www.genecards.org/cgi-bin/carddisp.pl?gene=ETFDH								ETFDH
MAT1A	Methionine Adenosyltransferase 1A	Protein Coding	52	GC10M080271	15.5801	https://www.genecards.org/cgi-bin/carddisp.pl?gene=MAT1A								MAT1A
G6PD	Glucose-6-Phosphate Dehydrogenase	Protein Coding	57	GC0XM154562	15.5097	https://www.genecards.org/cgi-bin/carddisp.pl?gene=G6PD								G6PD
RETN	Resistin	Protein Coding	49	GC19P007669	15.424	https://www.genecards.org/cgi-bin/carddisp.pl?gene=RETN								RETN
MT-CO1	Mitochondrially Encoded Cytochrome C Oxidase I	Protein Coding	38	GCMTP005906	15.3732	https://www.genecards.org/cgi-bin/carddisp.pl?gene=MT-CO1								MT-CO1
HMGCR	3-Hydroxy-3-Methylglutaryl-CoA Reductase	Protein Coding	53	GC05P075336	15.2195	https://www.genecards.org/cgi-bin/carddisp.pl?gene=HMGCR								HMGCR
XIAP	X-Linked Inhibitor Of Apoptosis	Protein Coding	59	GC0XP123859	15.205	https://www.genecards.org/cgi-bin/carddisp.pl?gene=XIAP								XIAP
FH	Fumarate Hydratase	Protein Coding	53	GC01M241499	15.1849	https://www.genecards.org/cgi-bin/carddisp.pl?gene=FH								FH
MT3	Metallothionein 3	Protein Coding	44	GC16P056589	15.1477	https://www.genecards.org/cgi-bin/carddisp.pl?gene=MT3								MT3
CCDC115	Coiled-Coil Domain Containing 115	Protein Coding	43	GC02M134521	15.142	https://www.genecards.org/cgi-bin/carddisp.pl?gene=CCDC115								CCDC115
SERPINE1	Serpin Family E Member 1	Protein Coding	57	GC07P101127	15.1079	https://www.genecards.org/cgi-bin/carddisp.pl?gene=SERPINE1								SERPINE1
GCG	Glucagon	Protein Coding	48	GC02M162142	14.9847	https://www.genecards.org/cgi-bin/carddisp.pl?gene=GCG								GCG
CPT2	Carnitine Palmitoyltransferase 2	Protein Coding	56	GC01P053196	14.9766	https://www.genecards.org/cgi-bin/carddisp.pl?gene=CPT2								CPT2
SLC40A1	Solute Carrier Family 40 Member 1	Protein Coding	53	GC02M189560	14.8591	https://www.genecards.org/cgi-bin/carddisp.pl?gene=SLC40A1								SLC40A1
FGF23	Fibroblast Growth Factor 23	Protein Coding	52	GC12M004368	14.8467	https://www.genecards.org/cgi-bin/carddisp.pl?gene=FGF23								FGF23
MT-CO2	Mitochondrially Encoded Cytochrome C Oxidase II	Protein Coding	39	GCMTP007587	14.7781	https://www.genecards.org/cgi-bin/carddisp.pl?gene=MT-CO2								MT-CO2
ABCA1	ATP Binding Cassette Subfamily A Member 1	Protein Coding	55	GC09M104781	14.6827	https://www.genecards.org/cgi-bin/carddisp.pl?gene=ABCA1								ABCA1
CYP27B1	Cytochrome P450 Family 27 Subfamily B Member 1	Protein Coding	52	GC12M057790	14.6269	https://www.genecards.org/cgi-bin/carddisp.pl?gene=CYP27B1								CYP27B1
SLC17A5	Solute Carrier Family 17 Member 5	Protein Coding	51	GC06M073593	14.6061	https://www.genecards.org/cgi-bin/carddisp.pl?gene=SLC17A5								SLC17A5
RYR1	Ryanodine Receptor 1	Protein Coding	53	GC19P072806	14.5207	https://www.genecards.org/cgi-bin/carddisp.pl?gene=RYR1								RYR1
SLC2A4	Solute Carrier Family 2 Member 4	Protein Coding	52	GC17P011713	14.5188	https://www.genecards.org/cgi-bin/carddisp.pl?gene=SLC2A4								SLC2A4
LDHA	Lactate Dehydrogenase A	Protein Coding	57	GC11P018394	14.5111	https://www.genecards.org/cgi-bin/carddisp.pl?gene=LDHA								LDHA
GSTM1	Glutathione S-Transferase Mu 1	Protein Coding	49	GC01P109687	14.4834	https://www.genecards.org/cgi-bin/carddisp.pl?gene=GSTM1								GSTM1
NOS3	Nitric Oxide Synthase 3	Protein Coding	56	GC07P150990	14.4533	https://www.genecards.org/cgi-bin/carddisp.pl?gene=NOS3								NOS3
UGT1A9	UDP Glucuronosyltransferase Family 1 Member A9	Protein Coding	51	GC02P233671	14.4176	https://www.genecards.org/cgi-bin/carddisp.pl?gene=UGT1A9								UGT1A9
HSD17B10	Hydroxysteroid 17-Beta Dehydrogenase 10	Protein Coding	53	GC0XM053431	14.294	https://www.genecards.org/cgi-bin/carddisp.pl?gene=HSD17B10								HSD17B10
COG2	Component Of Oligomeric Golgi Complex 2	Protein Coding	47	GC01P230642	14.246	https://www.genecards.org/cgi-bin/carddisp.pl?gene=COG2								COG2
MTHFD1	Methylenetetrahydrofolate Dehydrogenase, Cyclohydrolase And Formyltetrahydrofolate Synthetase 1	Protein Coding	52	GC14P064388	14.2454	https://www.genecards.org/cgi-bin/carddisp.pl?gene=MTHFD1								MTHFD1
POMC	Proopiomelanocortin	Protein Coding	55	GC02M025160	14.2105	https://www.genecards.org/cgi-bin/carddisp.pl?gene=POMC								POMC
HAMP	Hepcidin Antimicrobial Peptide	Protein Coding	50	GC19P072728	14.1858	https://www.genecards.org/cgi-bin/carddisp.pl?gene=HAMP								HAMP
RBP4	Retinol Binding Protein 4	Protein Coding	52	GC10M093591	14.0832	https://www.genecards.org/cgi-bin/carddisp.pl?gene=RBP4								RBP4
HEPH	Hephaestin	Protein Coding	46	GC0XP066162	14.0706	https://www.genecards.org/cgi-bin/carddisp.pl?gene=HEPH								HEPH
GSS	Glutathione Synthetase	Protein Coding	53	GC20M034928	13.9962	https://www.genecards.org/cgi-bin/carddisp.pl?gene=GSS								GSS
AGXT	Alanine--Glyoxylate Aminotransferase	Protein Coding	52	GC02P240868	13.9751	https://www.genecards.org/cgi-bin/carddisp.pl?gene=AGXT								AGXT
CD36	CD36 Molecule	Protein Coding	56	GC07P080369	13.9344	https://www.genecards.org/cgi-bin/carddisp.pl?gene=CD36								CD36
PTH	Parathyroid Hormone	Protein Coding	52	GC11M013492	13.9017	https://www.genecards.org/cgi-bin/carddisp.pl?gene=PTH								PTH
SP1	Sp1 Transcription Factor	Protein Coding	53	GC12P053380	13.8655	https://www.genecards.org/cgi-bin/carddisp.pl?gene=SP1								SP1
SLC25A4	Solute Carrier Family 25 Member 4	Protein Coding	56	GC04P185143	13.7821	https://www.genecards.org/cgi-bin/carddisp.pl?gene=SLC25A4								SLC25A4
HPRT1	Hypoxanthine Phosphoribosyltransferase 1	Protein Coding	55	GC0XP134460	13.7807	https://www.genecards.org/cgi-bin/carddisp.pl?gene=HPRT1								HPRT1
IL1B	Interleukin 1 Beta	Protein Coding	54	GC02M112829	13.7597	https://www.genecards.org/cgi-bin/carddisp.pl?gene=IL1B								IL1B
MT-ATP6	Mitochondrially Encoded ATP Synthase Membrane Subunit 6	Protein Coding	39	GCMTP008531	13.55	https://www.genecards.org/cgi-bin/carddisp.pl?gene=MT-ATP6								MT-ATP6
TTR	Transthyretin	Protein Coding	55	GC18P031557	13.5364	https://www.genecards.org/cgi-bin/carddisp.pl?gene=TTR								TTR
BCS1L	BCS1 Homolog, Ubiquinol-Cytochrome C Reductase Complex Chaperone	Protein Coding	51	GC02P218658	13.4925	https://www.genecards.org/cgi-bin/carddisp.pl?gene=BCS1L								BCS1L
ADA	Adenosine Deaminase	Protein Coding	57	GC20M044620	13.3272	https://www.genecards.org/cgi-bin/carddisp.pl?gene=ADA								ADA
VKORC1	Vitamin K Epoxide Reductase Complex Subunit 1	Protein Coding	54	GC16M038547	13.2976	https://www.genecards.org/cgi-bin/carddisp.pl?gene=VKORC1								VKORC1
APOA2	Apolipoprotein A2	Protein Coding	52	GC01M161222	13.272	https://www.genecards.org/cgi-bin/carddisp.pl?gene=APOA2								APOA2
PPARD	Peroxisome Proliferator Activated Receptor Delta	Protein Coding	52	GC06P092273	13.227	https://www.genecards.org/cgi-bin/carddisp.pl?gene=PPARD								PPARD
FAH	Fumarylacetoacetate Hydrolase	Protein Coding	53	GC15P080152	13.2028	https://www.genecards.org/cgi-bin/carddisp.pl?gene=FAH								FAH
SOD3	Superoxide Dismutase 3	Protein Coding	50	GC04P024798	13.1965	https://www.genecards.org/cgi-bin/carddisp.pl?gene=SOD3								SOD3
HMOX1	Heme Oxygenase 1	Protein Coding	59	GC22P035380	13.1852	https://www.genecards.org/cgi-bin/carddisp.pl?gene=HMOX1								HMOX1
SURF1	SURF1 Cytochrome C Oxidase Assembly Factor	Protein Coding	48	GC09M133351	13.1814	https://www.genecards.org/cgi-bin/carddisp.pl?gene=SURF1								SURF1
AOC4P	Amine Oxidase Copper Containing 4, Pseudogene	Pseudogene	13	GC17P061999	13.1685	https://www.genecards.org/cgi-bin/carddisp.pl?gene=AOC4P								AOC4P
REN	Renin	Protein Coding	55	GC01M204154	13.1134	https://www.genecards.org/cgi-bin/carddisp.pl?gene=REN								REN
NQO1	NAD(P)H Quinone Dehydrogenase 1	Protein Coding	55	GC16M069706	13.0777	https://www.genecards.org/cgi-bin/carddisp.pl?gene=NQO1								NQO1
NR1H2	Nuclear Receptor Subfamily 1 Group H Member 2	Protein Coding	53	GC19P050329	13.0498	https://www.genecards.org/cgi-bin/carddisp.pl?gene=NR1H2								NR1H2
CYP19A1	Cytochrome P450 Family 19 Subfamily A Member 1	Protein Coding	55	GC15M051208	13.015	https://www.genecards.org/cgi-bin/carddisp.pl?gene=CYP19A1								CYP19A1
CDKN3	Cyclin Dependent Kinase Inhibitor 3	Protein Coding	48	GC14P054398	13.0097	https://www.genecards.org/cgi-bin/carddisp.pl?gene=CDKN3								CDKN3
AKR1A1	Aldo-Keto Reductase Family 1 Member A1	Protein Coding	51	GC01P045550	12.9461	https://www.genecards.org/cgi-bin/carddisp.pl?gene=AKR1A1								AKR1A1
NOS2	Nitric Oxide Synthase 2	Protein Coding	56	GC17M027756	12.9278	https://www.genecards.org/cgi-bin/carddisp.pl?gene=NOS2								NOS2
ADRB3	Adrenoceptor Beta 3	Protein Coding	51	GC08M037962	12.8881	https://www.genecards.org/cgi-bin/carddisp.pl?gene=ADRB3								ADRB3
SLCO1B1	Solute Carrier Organic Anion Transporter Family Member 1B1	Protein Coding	55	GC12P023907	12.8667	https://www.genecards.org/cgi-bin/carddisp.pl?gene=SLCO1B1								SLCO1B1
MAOA	Monoamine Oxidase A	Protein Coding	55	GC0XP043654	12.785	https://www.genecards.org/cgi-bin/carddisp.pl?gene=MAOA								MAOA
SREBF1	Sterol Regulatory Element Binding Transcription Factor 1	Protein Coding	53	GC17M017810	12.763	https://www.genecards.org/cgi-bin/carddisp.pl?gene=SREBF1								SREBF1
PRL	Prolactin	Protein Coding	50	GC06M022287	12.7587	https://www.genecards.org/cgi-bin/carddisp.pl?gene=PRL								PRL
ALDH9A1	Aldehyde Dehydrogenase 9 Family Member A1	Protein Coding	49	GC01M165681	12.741	https://www.genecards.org/cgi-bin/carddisp.pl?gene=ALDH9A1								ALDH9A1
SMPD1	Sphingomyelin Phosphodiesterase 1	Protein Coding	56	GC11P006390	12.7181	https://www.genecards.org/cgi-bin/carddisp.pl?gene=SMPD1								SMPD1
MT-TL1	Mitochondrially Encoded TRNA-Leu (UUA/G) 1	RNA Gene	19	GCMTP003232	12.6323	https://www.genecards.org/cgi-bin/carddisp.pl?gene=MT-TL1								MT-TL1
POR	Cytochrome P450 Oxidoreductase	Protein Coding	56	GC07P075899	12.6054	https://www.genecards.org/cgi-bin/carddisp.pl?gene=POR								POR
ESR1	Estrogen Receptor 1	Protein Coding	61	GC06P151656	12.5868	https://www.genecards.org/cgi-bin/carddisp.pl?gene=ESR1								ESR1
MT2A	Metallothionein 2A	Protein Coding	48	GC16P057130	12.5743	https://www.genecards.org/cgi-bin/carddisp.pl?gene=MT2A								MT2A
MIR21	MicroRNA 21	RNA Gene	26	GC17P063092	12.574	https://www.genecards.org/cgi-bin/carddisp.pl?gene=MIR21								MIR21
PMM2	Phosphomannomutase 2	Protein Coding	53	GC16P008788	12.5229	https://www.genecards.org/cgi-bin/carddisp.pl?gene=PMM2								PMM2
HNF1A	HNF1 Homeobox A	Protein Coding	53	GC12P120978	12.5067	https://www.genecards.org/cgi-bin/carddisp.pl?gene=HNF1A								HNF1A
NR1H4	Nuclear Receptor Subfamily 1 Group H Member 4	Protein Coding	55	GC12P100473	12.4982	https://www.genecards.org/cgi-bin/carddisp.pl?gene=NR1H4								NR1H4
PNPLA3	Patatin Like Phospholipase Domain Containing 3	Protein Coding	48	GC22P043923	12.495	https://www.genecards.org/cgi-bin/carddisp.pl?gene=PNPLA3								PNPLA3
DYRK1B	Dual Specificity Tyrosine Phosphorylation Regulated Kinase 1B	Protein Coding	53	GC19M039825	12.4267	https://www.genecards.org/cgi-bin/carddisp.pl?gene=DYRK1B								DYRK1B
FASN	Fatty Acid Synthase	Protein Coding	55	GC17M082078	12.4192	https://www.genecards.org/cgi-bin/carddisp.pl?gene=FASN								FASN
PRDX1	Peroxiredoxin 1	Protein Coding	56	GC01M045512	12.362	https://www.genecards.org/cgi-bin/carddisp.pl?gene=PRDX1								PRDX1
AUH	AU RNA Binding Methylglutaconyl-CoA Hydratase	Protein Coding	49	GC09M091213	12.3589	https://www.genecards.org/cgi-bin/carddisp.pl?gene=AUH								AUH
NAT2	N-Acetyltransferase 2	Protein Coding	47	GC08P018391	12.3499	https://www.genecards.org/cgi-bin/carddisp.pl?gene=NAT2								NAT2
UCP2	Uncoupling Protein 2	Protein Coding	52	GC11M073974	12.2806	https://www.genecards.org/cgi-bin/carddisp.pl?gene=UCP2								UCP2
ABCB1	ATP Binding Cassette Subfamily B Member 1	Protein Coding	57	GC07M087504	12.2272	https://www.genecards.org/cgi-bin/carddisp.pl?gene=ABCB1								ABCB1
TFR2	Transferrin Receptor 2	Protein Coding	52	GC07M100620	12.2233	https://www.genecards.org/cgi-bin/carddisp.pl?gene=TFR2								TFR2
SHBG	Sex Hormone Binding Globulin	Protein Coding	48	GC17P007613	12.1781	https://www.genecards.org/cgi-bin/carddisp.pl?gene=SHBG								SHBG
AFP	Alpha Fetoprotein	Protein Coding	53	GC04P073431	12.1656	https://www.genecards.org/cgi-bin/carddisp.pl?gene=AFP								AFP
LIPE	Lipase E, Hormone Sensitive Type	Protein Coding	54	GC19M042401	12.1616	https://www.genecards.org/cgi-bin/carddisp.pl?gene=LIPE								LIPE
PTEN	Phosphatase And Tensin Homolog	Protein Coding	59	GC10P094594	12.1216	https://www.genecards.org/cgi-bin/carddisp.pl?gene=PTEN								PTEN
PRKAA2	Protein Kinase AMP-Activated Catalytic Subunit Alpha 2	Protein Coding	57	GC01P056645	12.1029	https://www.genecards.org/cgi-bin/carddisp.pl?gene=PRKAA2								PRKAA2
DHFR	Dihydrofolate Reductase	Protein Coding	55	GC05M080626	12.0997	https://www.genecards.org/cgi-bin/carddisp.pl?gene=DHFR								DHFR
MT-CYB	Mitochondrially Encoded Cytochrome B	Protein Coding	38	GCMTP014749	12.0691	https://www.genecards.org/cgi-bin/carddisp.pl?gene=MT-CYB								MT-CYB
CRYAA	Crystallin Alpha A	Protein Coding	52	GC21P043169	12.0664	https://www.genecards.org/cgi-bin/carddisp.pl?gene=CRYAA								CRYAA
GATM	Glycine Amidinotransferase	Protein Coding	52	GC15M045361	12.0572	https://www.genecards.org/cgi-bin/carddisp.pl?gene=GATM								GATM
NR1I2	Nuclear Receptor Subfamily 1 Group I Member 2	Protein Coding	51	GC03P119780	12.0171	https://www.genecards.org/cgi-bin/carddisp.pl?gene=NR1I2								NR1I2
CCL2	C-C Motif Chemokine Ligand 2	Protein Coding	56	GC17P034255	12.0123	https://www.genecards.org/cgi-bin/carddisp.pl?gene=CCL2								CCL2
GLDC	Glycine Decarboxylase	Protein Coding	53	GC09M006522	12.0028	https://www.genecards.org/cgi-bin/carddisp.pl?gene=GLDC								GLDC
IL10	Interleukin 10	Protein Coding	55	GC01M206767	11.999	https://www.genecards.org/cgi-bin/carddisp.pl?gene=IL10								IL10
COX19	Cytochrome C Oxidase Assembly Factor COX19	Protein Coding	39	GC07M000898	11.993	https://www.genecards.org/cgi-bin/carddisp.pl?gene=COX19								COX19
SLC30A10	Solute Carrier Family 30 Member 10	Protein Coding	49	GC01M219685	11.9915	https://www.genecards.org/cgi-bin/carddisp.pl?gene=SLC30A10								SLC30A10
PIK3CA	Phosphatidylinositol-4,5-Bisphosphate 3-Kinase Catalytic Subunit Alpha	Protein Coding	59	GC03P179148	11.9858	https://www.genecards.org/cgi-bin/carddisp.pl?gene=PIK3CA								PIK3CA
ATP6AP1	ATPase H+ Transporting Accessory Protein 1	Protein Coding	51	GC0XP154428	11.9642	https://www.genecards.org/cgi-bin/carddisp.pl?gene=ATP6AP1								ATP6AP1
DNAH8	Dynein Axonemal Heavy Chain 8	Protein Coding	44	GC06P092313	11.9352	https://www.genecards.org/cgi-bin/carddisp.pl?gene=DNAH8								DNAH8
ANPEP	Alanyl Aminopeptidase, Membrane	Protein Coding	57	GC15M089784	11.8729	https://www.genecards.org/cgi-bin/carddisp.pl?gene=ANPEP								ANPEP
EPHX1	Epoxide Hydrolase 1	Protein Coding	52	GC01P225810	11.8426	https://www.genecards.org/cgi-bin/carddisp.pl?gene=EPHX1								EPHX1
CBLIF	Cobalamin Binding Intrinsic Factor	Protein Coding	50	GC11M059829	11.8186	https://www.genecards.org/cgi-bin/carddisp.pl?gene=CBLIF								CBLIF
NAGLU	N-Acetyl-Alpha-Glucosaminidase	Protein Coding	49	GC17P061991	11.7913	https://www.genecards.org/cgi-bin/carddisp.pl?gene=NAGLU								NAGLU
DLD	Dihydrolipoamide Dehydrogenase	Protein Coding	56	GC07P107890	11.6814	https://www.genecards.org/cgi-bin/carddisp.pl?gene=DLD								DLD
PGK1	Phosphoglycerate Kinase 1	Protein Coding	56	GC0XP078032	11.6722	https://www.genecards.org/cgi-bin/carddisp.pl?gene=PGK1								PGK1
SLC6A3	Solute Carrier Family 6 Member 3	Protein Coding	57	GC05M001392	11.6578	https://www.genecards.org/cgi-bin/carddisp.pl?gene=SLC6A3								SLC6A3
COMT	Catechol-O-Methyltransferase	Protein Coding	59	GC22P019941	11.6476	https://www.genecards.org/cgi-bin/carddisp.pl?gene=COMT								COMT
SLC16A1	Solute Carrier Family 16 Member 1	Protein Coding	54	GC01M113013	11.6475	https://www.genecards.org/cgi-bin/carddisp.pl?gene=SLC16A1								SLC16A1
PTGS2	Prostaglandin-Endoperoxide Synthase 2	Protein Coding	56	GC01M186671	11.6106	https://www.genecards.org/cgi-bin/carddisp.pl?gene=PTGS2								PTGS2
NFE2L2	NFE2 Like BZIP Transcription Factor 2	Protein Coding	57	GC02M177227	11.5956	https://www.genecards.org/cgi-bin/carddisp.pl?gene=NFE2L2								NFE2L2
UGT1A3	UDP Glucuronosyltransferase Family 1 Member A3	Protein Coding	44	GC02P233729	11.5892	https://www.genecards.org/cgi-bin/carddisp.pl?gene=UGT1A3								UGT1A3
ARG1	Arginase 1	Protein Coding	56	GC06P131473	11.5681	https://www.genecards.org/cgi-bin/carddisp.pl?gene=ARG1								ARG1
ALPL	Alkaline Phosphatase, Biomineralization Associated	Protein Coding	58	GC01P021508	11.5256	https://www.genecards.org/cgi-bin/carddisp.pl?gene=ALPL								ALPL
TFRC	Transferrin Receptor	Protein Coding	58	GC03M196056	11.457	https://www.genecards.org/cgi-bin/carddisp.pl?gene=TFRC								TFRC
HJV	Hemojuvelin BMP Co-Receptor	Protein Coding	51	GC01M147425	11.4536	https://www.genecards.org/cgi-bin/carddisp.pl?gene=HJV								HJV
OGDH	Oxoglutarate Dehydrogenase	Protein Coding	53	GC07P044606	11.4535	https://www.genecards.org/cgi-bin/carddisp.pl?gene=OGDH								OGDH
PNP	Purine Nucleoside Phosphorylase	Protein Coding	56	GC14P034354	11.4505	https://www.genecards.org/cgi-bin/carddisp.pl?gene=PNP								PNP
B2M	Beta-2-Microglobulin	Protein Coding	56	GC15P044711	11.446	https://www.genecards.org/cgi-bin/carddisp.pl?gene=B2M								B2M
DDC	Dopa Decarboxylase	Protein Coding	57	GC07M050458	11.4341	https://www.genecards.org/cgi-bin/carddisp.pl?gene=DDC								DDC
CA2	Carbonic Anhydrase 2	Protein Coding	59	GC08P085463	11.4188	https://www.genecards.org/cgi-bin/carddisp.pl?gene=CA2								CA2
FECH	Ferrochelatase	Protein Coding	53	GC18M057544	11.387	https://www.genecards.org/cgi-bin/carddisp.pl?gene=FECH								FECH
GSTT1	Glutathione S-Transferase Theta 1	Protein Coding	38	GC22Mi00270	11.304	https://www.genecards.org/cgi-bin/carddisp.pl?gene=GSTT1								GSTT1
TYRP1	Tyrosinase Related Protein 1	Protein Coding	54	GC09P012683	11.3013	https://www.genecards.org/cgi-bin/carddisp.pl?gene=TYRP1								TYRP1
C3	Complement C3	Protein Coding	56	GC19M006677	11.3007	https://www.genecards.org/cgi-bin/carddisp.pl?gene=C3								C3
STEAP3	STEAP3 Metalloreductase	Protein Coding	52	GC02P123858	11.2977	https://www.genecards.org/cgi-bin/carddisp.pl?gene=STEAP3								STEAP3
MT1A	Metallothionein 1A	Protein Coding	44	GC16P056638	11.2942	https://www.genecards.org/cgi-bin/carddisp.pl?gene=MT1A								MT1A
GAA	Alpha Glucosidase	Protein Coding	56	GC17P080101	11.2207	https://www.genecards.org/cgi-bin/carddisp.pl?gene=GAA								GAA
MPO	Myeloperoxidase	Protein Coding	59	GC17M058269	11.2	https://www.genecards.org/cgi-bin/carddisp.pl?gene=MPO								MPO
HADHB	Hydroxyacyl-CoA Dehydrogenase Trifunctional Multienzyme Complex Subunit Beta	Protein Coding	54	GC02P026243	11.1968	https://www.genecards.org/cgi-bin/carddisp.pl?gene=HADHB								HADHB
APOA4	Apolipoprotein A4	Protein Coding	48	GC11M116820	11.1311	https://www.genecards.org/cgi-bin/carddisp.pl?gene=APOA4								APOA4
MB	Myoglobin	Protein Coding	50	GC22M035606	11.1179	https://www.genecards.org/cgi-bin/carddisp.pl?gene=MB								MB
ATP6V0A2	ATPase H+ Transporting V0 Subunit A2	Protein Coding	51	GC12P123712	11.115	https://www.genecards.org/cgi-bin/carddisp.pl?gene=ATP6V0A2								ATP6V0A2
JUN	Jun Proto-Oncogene, AP-1 Transcription Factor Subunit	Protein Coding	55	GC01M058780	11.0975	https://www.genecards.org/cgi-bin/carddisp.pl?gene=JUN								JUN
GAPDH	Glyceraldehyde-3-Phosphate Dehydrogenase	Protein Coding	57	GC12P023539	11.0711	https://www.genecards.org/cgi-bin/carddisp.pl?gene=GAPDH								GAPDH
SLC22A5	Solute Carrier Family 22 Member 5	Protein Coding	53	GC05P132369	11.0601	https://www.genecards.org/cgi-bin/carddisp.pl?gene=SLC22A5								SLC22A5
MT-CO3	Mitochondrially Encoded Cytochrome C Oxidase III	Protein Coding	35	GCMTP009209	11.0568	https://www.genecards.org/cgi-bin/carddisp.pl?gene=MT-CO3								MT-CO3
ECHS1	Enoyl-CoA Hydratase, Short Chain 1	Protein Coding	52	GC10M133362	11.0206	https://www.genecards.org/cgi-bin/carddisp.pl?gene=ECHS1								ECHS1
GNAS	GNAS Complex Locus	Protein Coding	56	GC20P058839	11.0179	https://www.genecards.org/cgi-bin/carddisp.pl?gene=GNAS								GNAS
ACAT1	Acetyl-CoA Acetyltransferase 1	Protein Coding	56	GC11P108121	10.9843	https://www.genecards.org/cgi-bin/carddisp.pl?gene=ACAT1								ACAT1
BCHE	Butyrylcholinesterase	Protein Coding	57	GC03M165772	10.9591	https://www.genecards.org/cgi-bin/carddisp.pl?gene=BCHE								BCHE
ALAD	Aminolevulinate Dehydratase	Protein Coding	53	GC09M113386	10.9507	https://www.genecards.org/cgi-bin/carddisp.pl?gene=ALAD								ALAD
CTH	Cystathionine Gamma-Lyase	Protein Coding	56	GC01P070411	10.9053	https://www.genecards.org/cgi-bin/carddisp.pl?gene=CTH								CTH
COX6B1	Cytochrome C Oxidase Subunit 6B1	Protein Coding	50	GC19P072736	10.8574	https://www.genecards.org/cgi-bin/carddisp.pl?gene=COX6B1								COX6B1
ADK	Adenosine Kinase	Protein Coding	57	GC10P074244	10.8418	https://www.genecards.org/cgi-bin/carddisp.pl?gene=ADK								ADK
HK2	Hexokinase 2	Protein Coding	52	GC02P074833	10.8404	https://www.genecards.org/cgi-bin/carddisp.pl?gene=HK2								HK2
IGFBP1	Insulin Like Growth Factor Binding Protein 1	Protein Coding	50	GC07P048184	10.8191	https://www.genecards.org/cgi-bin/carddisp.pl?gene=IGFBP1								IGFBP1
TYMP	Thymidine Phosphorylase	Protein Coding	54	GC22M050525	10.8128	https://www.genecards.org/cgi-bin/carddisp.pl?gene=TYMP								TYMP
ATM	ATM Serine/Threonine Kinase	Protein Coding	60	GC11P108222	10.711	https://www.genecards.org/cgi-bin/carddisp.pl?gene=ATM								ATM
FMO3	Flavin Containing Dimethylaniline Monoxygenase 3	Protein Coding	53	GC01P171090	10.7101	https://www.genecards.org/cgi-bin/carddisp.pl?gene=FMO3								FMO3
ALDH18A1	Aldehyde Dehydrogenase 18 Family Member A1	Protein Coding	53	GC10M095605	10.682	https://www.genecards.org/cgi-bin/carddisp.pl?gene=ALDH18A1								ALDH18A1
COX10	Cytochrome C Oxidase Assembly Factor Heme A:Farnesyltransferase COX10	Protein Coding	50	GC17P014069	10.6446	https://www.genecards.org/cgi-bin/carddisp.pl?gene=COX10								COX10
HBB	Hemoglobin Subunit Beta	Protein Coding	51	GC11M006827	10.6199	https://www.genecards.org/cgi-bin/carddisp.pl?gene=HBB								HBB
SULT1A1	Sulfotransferase Family 1A Member 1	Protein Coding	50	GC16M038249	10.5955	https://www.genecards.org/cgi-bin/carddisp.pl?gene=SULT1A1								SULT1A1
COA6	Cytochrome C Oxidase Assembly Factor 6	Protein Coding	43	GC01P234374	10.5502	https://www.genecards.org/cgi-bin/carddisp.pl?gene=COA6								COA6
FTH1	Ferritin Heavy Chain 1	Protein Coding	57	GC11M061959	10.547	https://www.genecards.org/cgi-bin/carddisp.pl?gene=FTH1								FTH1
FABP4	Fatty Acid Binding Protein 4	Protein Coding	50	GC08M081478	10.5247	https://www.genecards.org/cgi-bin/carddisp.pl?gene=FABP4								FABP4
ALOX5	Arachidonate 5-Lipoxygenase	Protein Coding	54	GC10P045374	10.5167	https://www.genecards.org/cgi-bin/carddisp.pl?gene=ALOX5								ALOX5
APOC2	Apolipoprotein C2	Protein Coding	51	GC19P073058	10.5166	https://www.genecards.org/cgi-bin/carddisp.pl?gene=APOC2								APOC2
AHR	Aryl Hydrocarbon Receptor	Protein Coding	54	GC07P016916	10.4913	https://www.genecards.org/cgi-bin/carddisp.pl?gene=AHR								AHR
SCD	Stearoyl-CoA Desaturase	Protein Coding	57	GC10P100347	10.4878	https://www.genecards.org/cgi-bin/carddisp.pl?gene=SCD								SCD
GPX1	Glutathione Peroxidase 1	Protein Coding	52	GC03M051566	10.4793	https://www.genecards.org/cgi-bin/carddisp.pl?gene=GPX1								GPX1
UGT1A4	UDP Glucuronosyltransferase Family 1 Member A4	Protein Coding	49	GC02P233718	10.4788	https://www.genecards.org/cgi-bin/carddisp.pl?gene=UGT1A4								UGT1A4
ESD	Esterase D	Protein Coding	50	GC13M046771	10.4754	https://www.genecards.org/cgi-bin/carddisp.pl?gene=ESD								ESD
PYCR1	Pyrroline-5-Carboxylate Reductase 1	Protein Coding	52	GC17M081932	10.4698	https://www.genecards.org/cgi-bin/carddisp.pl?gene=PYCR1								PYCR1
DRD2	Dopamine Receptor D2	Protein Coding	56	GC11M113409	10.4235	https://www.genecards.org/cgi-bin/carddisp.pl?gene=DRD2								DRD2
FABP2	Fatty Acid Binding Protein 2	Protein Coding	48	GC04M119317	10.4175	https://www.genecards.org/cgi-bin/carddisp.pl?gene=FABP2								FABP2
BHMT	Betaine--Homocysteine S-Methyltransferase	Protein Coding	48	GC05P079111	10.4003	https://www.genecards.org/cgi-bin/carddisp.pl?gene=BHMT								BHMT
SDHA	Succinate Dehydrogenase Complex Flavoprotein Subunit A	Protein Coding	54	GC05P000220	10.3953	https://www.genecards.org/cgi-bin/carddisp.pl?gene=SDHA								SDHA
ADH1B	Alcohol Dehydrogenase 1B (Class I), Beta Polypeptide	Protein Coding	50	GC04M099304	10.3848	https://www.genecards.org/cgi-bin/carddisp.pl?gene=ADH1B								ADH1B
DMGDH	Dimethylglycine Dehydrogenase	Protein Coding	49	GC05M078997	10.3379	https://www.genecards.org/cgi-bin/carddisp.pl?gene=DMGDH								DMGDH
MVK	Mevalonate Kinase	Protein Coding	54	GC12P109573	10.3212	https://www.genecards.org/cgi-bin/carddisp.pl?gene=MVK								MVK
SLC25A20	Solute Carrier Family 25 Member 20	Protein Coding	51	GC03M048864	10.2957	https://www.genecards.org/cgi-bin/carddisp.pl?gene=SLC25A20								SLC25A20
CFTR	CF Transmembrane Conductance Regulator	Protein Coding	59	GC07P117287	10.2651	https://www.genecards.org/cgi-bin/carddisp.pl?gene=CFTR								CFTR
SREBF2	Sterol Regulatory Element Binding Transcription Factor 2	Protein Coding	50	GC22P041833	10.2345	https://www.genecards.org/cgi-bin/carddisp.pl?gene=SREBF2								SREBF2
SERPINA3	Serpin Family A Member 3	Protein Coding	50	GC14P094612	10.22	https://www.genecards.org/cgi-bin/carddisp.pl?gene=SERPINA3								SERPINA3
LPA	Lipoprotein(A)	Protein Coding	44	GC06M160531	10.179	https://www.genecards.org/cgi-bin/carddisp.pl?gene=LPA								LPA
IGF2	Insulin Like Growth Factor 2	Protein Coding	55	GC11M004506	10.1699	https://www.genecards.org/cgi-bin/carddisp.pl?gene=IGF2								IGF2
UGT1A	UDP Glucuronosyltransferase Family 1 Member A Complex Locus	Uncategorized	13	GC02P233592	10.1446	https://www.genecards.org/cgi-bin/carddisp.pl?gene=UGT1A								UGT1A
TYMS	Thymidylate Synthetase	Protein Coding	56	GC18P000657	10.133	https://www.genecards.org/cgi-bin/carddisp.pl?gene=TYMS								TYMS
COX4I1	Cytochrome C Oxidase Subunit 4I1	Protein Coding	52	GC16P085798	10.1192	https://www.genecards.org/cgi-bin/carddisp.pl?gene=COX4I1								COX4I1
IAPP	Islet Amyloid Polypeptide	Protein Coding	47	GC12P021354	10.1084	https://www.genecards.org/cgi-bin/carddisp.pl?gene=IAPP								IAPP
PTPN1	Protein Tyrosine Phosphatase Non-Receptor Type 1	Protein Coding	57	GC20P050510	10.0844	https://www.genecards.org/cgi-bin/carddisp.pl?gene=PTPN1								PTPN1
GCLC	Glutamate-Cysteine Ligase Catalytic Subunit	Protein Coding	52	GC06M053497	10.0588	https://www.genecards.org/cgi-bin/carddisp.pl?gene=GCLC								GCLC
ALG2	ALG2 Alpha-1,3/1,6-Mannosyltransferase	Protein Coding	49	GC09M099216	10.0529	https://www.genecards.org/cgi-bin/carddisp.pl?gene=ALG2								ALG2
AOX1	Aldehyde Oxidase 1	Protein Coding	51	GC02P200585	10.0521	https://www.genecards.org/cgi-bin/carddisp.pl?gene=AOX1								AOX1
CCK	Cholecystokinin	Protein Coding	48	GC03M042274	10.019	https://www.genecards.org/cgi-bin/carddisp.pl?gene=CCK								CCK
NAMPT	Nicotinamide Phosphoribosyltransferase	Protein Coding	55	GC07M106248	9.99746	https://www.genecards.org/cgi-bin/carddisp.pl?gene=NAMPT								NAMPT
MAOB	Monoamine Oxidase B	Protein Coding	51	GC0XM043766	9.97613	https://www.genecards.org/cgi-bin/carddisp.pl?gene=MAOB								MAOB
KCNJ11	Potassium Inwardly Rectifying Channel Subfamily J Member 11	Protein Coding	53	GC11M017663	9.96212	https://www.genecards.org/cgi-bin/carddisp.pl?gene=KCNJ11								KCNJ11
PPIG	Peptidylprolyl Isomerase G	Protein Coding	48	GC02P169584	9.94849	https://www.genecards.org/cgi-bin/carddisp.pl?gene=PPIG								PPIG
F5	Coagulation Factor V	Protein Coding	53	GC01M169511	9.94645	https://www.genecards.org/cgi-bin/carddisp.pl?gene=F5								F5
PKM	Pyruvate Kinase M1/2	Protein Coding	56	GC15M072199	9.94157	https://www.genecards.org/cgi-bin/carddisp.pl?gene=PKM								PKM
MDH2	Malate Dehydrogenase 2	Protein Coding	55	GC07P076048	9.92959	https://www.genecards.org/cgi-bin/carddisp.pl?gene=MDH2								MDH2
PLA2G7	Phospholipase A2 Group VII	Protein Coding	56	GC06M046704	9.91141	https://www.genecards.org/cgi-bin/carddisp.pl?gene=PLA2G7								PLA2G7
VEGFA	Vascular Endothelial Growth Factor A	Protein Coding	56	GC06P043770	9.84125	https://www.genecards.org/cgi-bin/carddisp.pl?gene=VEGFA								VEGFA
CYP4F2	Cytochrome P450 Family 4 Subfamily F Member 2	Protein Coding	50	GC19M015878	9.81191	https://www.genecards.org/cgi-bin/carddisp.pl?gene=CYP4F2								CYP4F2
ABCD1	ATP Binding Cassette Subfamily D Member 1	Protein Coding	53	GC0XP153724	9.80971	https://www.genecards.org/cgi-bin/carddisp.pl?gene=ABCD1								ABCD1
SDHB	Succinate Dehydrogenase Complex Iron Sulfur Subunit B	Protein Coding	54	GC01M018297	9.78333	https://www.genecards.org/cgi-bin/carddisp.pl?gene=SDHB								SDHB
PARK7	Parkinsonism Associated Deglycase	Protein Coding	54	GC01P008140	9.74919	https://www.genecards.org/cgi-bin/carddisp.pl?gene=PARK7								PARK7
CYCS	Cytochrome C, Somatic	Protein Coding	55	GC07M025118	9.73938	https://www.genecards.org/cgi-bin/carddisp.pl?gene=CYCS								CYCS
PLA2G6	Phospholipase A2 Group VI	Protein Coding	54	GC22M063106	9.71761	https://www.genecards.org/cgi-bin/carddisp.pl?gene=PLA2G6								PLA2G6
FOXO1	Forkhead Box O1	Protein Coding	56	GC13M040555	9.70575	https://www.genecards.org/cgi-bin/carddisp.pl?gene=FOXO1								FOXO1
NPY	Neuropeptide Y	Protein Coding	51	GC07P024290	9.69507	https://www.genecards.org/cgi-bin/carddisp.pl?gene=NPY								NPY
MOCS2	Molybdenum Cofactor Synthesis 2	Protein Coding	48	GC05M053095	9.68297	https://www.genecards.org/cgi-bin/carddisp.pl?gene=MOCS2								MOCS2
CUL3	Cullin 3	Protein Coding	54	GC02M224470	9.65137	https://www.genecards.org/cgi-bin/carddisp.pl?gene=CUL3								CUL3
GOT2	Glutamic-Oxaloacetic Transaminase 2	Protein Coding	53	GC16M058707	9.64751	https://www.genecards.org/cgi-bin/carddisp.pl?gene=GOT2								GOT2
NEU1	Neuraminidase 1	Protein Coding	52	GC06M031857	9.64063	https://www.genecards.org/cgi-bin/carddisp.pl?gene=NEU1								NEU1
TKT	Transketolase	Protein Coding	52	GC03M053224	9.63528	https://www.genecards.org/cgi-bin/carddisp.pl?gene=TKT								TKT
MTOR	Mechanistic Target Of Rapamycin Kinase	Protein Coding	62	GC01M011106	9.61878	https://www.genecards.org/cgi-bin/carddisp.pl?gene=MTOR								MTOR
SARDH	Sarcosine Dehydrogenase	Protein Coding	48	GC09M133663	9.61705	https://www.genecards.org/cgi-bin/carddisp.pl?gene=SARDH								SARDH
BCL2	BCL2 Apoptosis Regulator	Protein Coding	57	GC18M063123	9.61071	https://www.genecards.org/cgi-bin/carddisp.pl?gene=BCL2								BCL2
IDH2	Isocitrate Dehydrogenase (NADP(+)) 2	Protein Coding	60	GC15M090083	9.60579	https://www.genecards.org/cgi-bin/carddisp.pl?gene=IDH2								IDH2
KYNU	Kynureninase	Protein Coding	55	GC02P142877	9.59329	https://www.genecards.org/cgi-bin/carddisp.pl?gene=KYNU								KYNU
MIR223	MicroRNA 223	RNA Gene	25	GC0XP066018	9.58721	https://www.genecards.org/cgi-bin/carddisp.pl?gene=MIR223								MIR223
BACE1	Beta-Secretase 1	Protein Coding	53	GC11M117285	9.57801	https://www.genecards.org/cgi-bin/carddisp.pl?gene=BACE1								BACE1
ALDH1A1	Aldehyde Dehydrogenase 1 Family Member A1	Protein Coding	54	GC09M072900	9.57717	https://www.genecards.org/cgi-bin/carddisp.pl?gene=ALDH1A1								ALDH1A1
ABCC2	ATP Binding Cassette Subfamily C Member 2	Protein Coding	55	GC10P099782	9.57485	https://www.genecards.org/cgi-bin/carddisp.pl?gene=ABCC2								ABCC2
SCNN1A	Sodium Channel Epithelial 1 Subunit Alpha	Protein Coding	55	GC12M006346	9.56211	https://www.genecards.org/cgi-bin/carddisp.pl?gene=SCNN1A								SCNN1A
BMP6	Bone Morphogenetic Protein 6	Protein Coding	50	GC06P007726	9.48929	https://www.genecards.org/cgi-bin/carddisp.pl?gene=BMP6								BMP6
MTF1	Metal Regulatory Transcription Factor 1	Protein Coding	47	GC01M037810	9.47648	https://www.genecards.org/cgi-bin/carddisp.pl?gene=MTF1								MTF1
SCARB1	Scavenger Receptor Class B Member 1	Protein Coding	55	GC12M124776	9.44969	https://www.genecards.org/cgi-bin/carddisp.pl?gene=SCARB1								SCARB1
CYP3A7	Cytochrome P450 Family 3 Subfamily A Member 7	Protein Coding	47	GC07M099705	9.41948	https://www.genecards.org/cgi-bin/carddisp.pl?gene=CYP3A7								CYP3A7
TH	Tyrosine Hydroxylase	Protein Coding	57	GC11M002163	9.40936	https://www.genecards.org/cgi-bin/carddisp.pl?gene=TH								TH
LIPG	Lipase G, Endothelial Type	Protein Coding	49	GC18P049560	9.39742	https://www.genecards.org/cgi-bin/carddisp.pl?gene=LIPG								LIPG
SCNN1G	Sodium Channel Epithelial 1 Subunit Gamma	Protein Coding	53	GC16P023182	9.36724	https://www.genecards.org/cgi-bin/carddisp.pl?gene=SCNN1G								SCNN1G
GLUD1	Glutamate Dehydrogenase 1	Protein Coding	56	GC10M087050	9.36679	https://www.genecards.org/cgi-bin/carddisp.pl?gene=GLUD1								GLUD1
KRAS	KRAS Proto-Oncogene, GTPase	Protein Coding	59	GC12M025204	9.36175	https://www.genecards.org/cgi-bin/carddisp.pl?gene=KRAS								KRAS
CCDC22	Coiled-Coil Domain Containing 22	Protein Coding	47	GC0XP051198	9.36082	https://www.genecards.org/cgi-bin/carddisp.pl?gene=CCDC22								CCDC22
HP	Haptoglobin	Protein Coding	52	GC16P072372	9.35089	https://www.genecards.org/cgi-bin/carddisp.pl?gene=HP								HP
ALDH3A2	Aldehyde Dehydrogenase 3 Family Member A2	Protein Coding	52	GC17P019648	9.34374	https://www.genecards.org/cgi-bin/carddisp.pl?gene=ALDH3A2								ALDH3A2
CPOX	Coproporphyrinogen Oxidase	Protein Coding	51	GC03M098576	9.33998	https://www.genecards.org/cgi-bin/carddisp.pl?gene=CPOX								CPOX
LEPQTL1	Leptin, Serum Levels Of	Genetic Locus	3	GC02U903086	9.33186	https://www.genecards.org/cgi-bin/carddisp.pl?gene=LEPQTL1								LEPQTL1
SCNN1B	Sodium Channel Epithelial 1 Subunit Beta	Protein Coding	55	GC16P023278	9.31905	https://www.genecards.org/cgi-bin/carddisp.pl?gene=SCNN1B								SCNN1B
COX8A	Cytochrome C Oxidase Subunit 8A	Protein Coding	47	GC11P064082	9.30349	https://www.genecards.org/cgi-bin/carddisp.pl?gene=COX8A								COX8A
BLOC1S1	Biogenesis Of Lysosomal Organelles Complex 1 Subunit 1	Protein Coding	42	GC12P055950	9.29475	https://www.genecards.org/cgi-bin/carddisp.pl?gene=BLOC1S1								BLOC1S1
CYP2A13	Cytochrome P450 Family 2 Subfamily A Member 13	Protein Coding	46	GC19P041088	9.21418	https://www.genecards.org/cgi-bin/carddisp.pl?gene=CYP2A13								CYP2A13
ODC1	Ornithine Decarboxylase 1	Protein Coding	55	GC02M010432	9.16961	https://www.genecards.org/cgi-bin/carddisp.pl?gene=ODC1								ODC1
ALPP	Alkaline Phosphatase, Placental	Protein Coding	51	GC02P232378	9.1321	https://www.genecards.org/cgi-bin/carddisp.pl?gene=ALPP								ALPP
PGM1	Phosphoglucomutase 1	Protein Coding	55	GC01P063593	9.08439	https://www.genecards.org/cgi-bin/carddisp.pl?gene=PGM1								PGM1
CS	Citrate Synthase	Protein Coding	51	GC12M056271	9.07506	https://www.genecards.org/cgi-bin/carddisp.pl?gene=CS								CS
GBE1	1,4-Alpha-Glucan Branching Enzyme 1	Protein Coding	50	GC03M081489	8.97384	https://www.genecards.org/cgi-bin/carddisp.pl?gene=GBE1								GBE1
AGL	Amylo-Alpha-1, 6-Glucosidase, 4-Alpha-Glucanotransferase	Protein Coding	52	GC01P099850	8.96796	https://www.genecards.org/cgi-bin/carddisp.pl?gene=AGL								AGL
CXCL8	C-X-C Motif Chemokine Ligand 8	Protein Coding	50	GC04P073740	8.96622	https://www.genecards.org/cgi-bin/carddisp.pl?gene=CXCL8								CXCL8
H6PD	Hexose-6-Phosphate Dehydrogenase/Glucose 1-Dehydrogenase	Protein Coding	51	GC01P009234	8.96415	https://www.genecards.org/cgi-bin/carddisp.pl?gene=H6PD								H6PD
UGT2B7	UDP Glucuronosyltransferase Family 2 Member B7	Protein Coding	50	GC04P069051	8.93129	https://www.genecards.org/cgi-bin/carddisp.pl?gene=UGT2B7								UGT2B7
KCNJ10	Potassium Inwardly Rectifying Channel Subfamily J Member 10	Protein Coding	52	GC01M159998	8.93097	https://www.genecards.org/cgi-bin/carddisp.pl?gene=KCNJ10								KCNJ10
GNMT	Glycine N-Methyltransferase	Protein Coding	52	GC06P042960	8.92577	https://www.genecards.org/cgi-bin/carddisp.pl?gene=GNMT								GNMT
TALDO1	Transaldolase 1	Protein Coding	53	GC11P002101	8.89089	https://www.genecards.org/cgi-bin/carddisp.pl?gene=TALDO1								TALDO1
ADCYAP1	Adenylate Cyclase Activating Polypeptide 1	Protein Coding	47	GC18P000895	8.86955	https://www.genecards.org/cgi-bin/carddisp.pl?gene=ADCYAP1								ADCYAP1
MIR200B	MicroRNA 200b	RNA Gene	24	GC01P001167	8.85748	https://www.genecards.org/cgi-bin/carddisp.pl?gene=MIR200B								MIR200B
TGFB1	Transforming Growth Factor Beta 1	Protein Coding	60	GC19M041301	8.83495	https://www.genecards.org/cgi-bin/carddisp.pl?gene=TGFB1								TGFB1
S100A13	S100 Calcium Binding Protein A13	Protein Coding	42	GC01M153618	8.83365	https://www.genecards.org/cgi-bin/carddisp.pl?gene=S100A13								S100A13
LOXL1	Lysyl Oxidase Like 1	Protein Coding	50	GC15P073925	8.83117	https://www.genecards.org/cgi-bin/carddisp.pl?gene=LOXL1								LOXL1
TFAP2A	Transcription Factor AP-2 Alpha	Protein Coding	53	GC06M010393	8.81509	https://www.genecards.org/cgi-bin/carddisp.pl?gene=TFAP2A								TFAP2A
CYP2J2	Cytochrome P450 Family 2 Subfamily J Member 2	Protein Coding	50	GC01M059893	8.79049	https://www.genecards.org/cgi-bin/carddisp.pl?gene=CYP2J2								CYP2J2
PEX6	Peroxisomal Biogenesis Factor 6	Protein Coding	49	GC06M042963	8.78923	https://www.genecards.org/cgi-bin/carddisp.pl?gene=PEX6								PEX6
ALDH7A1	Aldehyde Dehydrogenase 7 Family Member A1	Protein Coding	55	GC05M126541	8.78758	https://www.genecards.org/cgi-bin/carddisp.pl?gene=ALDH7A1								ALDH7A1
CASP3	Caspase 3	Protein Coding	57	GC04M184627	8.78112	https://www.genecards.org/cgi-bin/carddisp.pl?gene=CASP3								CASP3
CTNS	Cystinosin, Lysosomal Cystine Transporter	Protein Coding	52	GC17P003636	8.77983	https://www.genecards.org/cgi-bin/carddisp.pl?gene=CTNS								CTNS
SHMT1	Serine Hydroxymethyltransferase 1	Protein Coding	52	GC17M050956	8.77635	https://www.genecards.org/cgi-bin/carddisp.pl?gene=SHMT1								SHMT1
AHSG	Alpha 2-HS Glycoprotein	Protein Coding	51	GC03P186636	8.77165	https://www.genecards.org/cgi-bin/carddisp.pl?gene=AHSG								AHSG
BDNF	Brain Derived Neurotrophic Factor	Protein Coding	56	GC11M027654	8.7586	https://www.genecards.org/cgi-bin/carddisp.pl?gene=BDNF								BDNF
SUCLG1	Succinate-CoA Ligase GDP/ADP-Forming Subunit Alpha	Protein Coding	53	GC02M084423	8.75366	https://www.genecards.org/cgi-bin/carddisp.pl?gene=SUCLG1								SUCLG1
GPLD1	Glycosylphosphatidylinositol Specific Phospholipase D1	Protein Coding	50	GC06M024505	8.73758	https://www.genecards.org/cgi-bin/carddisp.pl?gene=GPLD1								GPLD1
AKR1B1	Aldo-Keto Reductase Family 1 Member B	Protein Coding	53	GC07M134442	8.73487	https://www.genecards.org/cgi-bin/carddisp.pl?gene=AKR1B1								AKR1B1
SLC39A14	Solute Carrier Family 39 Member 14	Protein Coding	51	GC08P022367	8.71887	https://www.genecards.org/cgi-bin/carddisp.pl?gene=SLC39A14								SLC39A14
AIFM1	Apoptosis Inducing Factor Mitochondria Associated 1	Protein Coding	56	GC0XM130129	8.69701	https://www.genecards.org/cgi-bin/carddisp.pl?gene=AIFM1								AIFM1
KCNJ5	Potassium Inwardly Rectifying Channel Subfamily J Member 5	Protein Coding	53	GC11P128891	8.6652	https://www.genecards.org/cgi-bin/carddisp.pl?gene=KCNJ5								KCNJ5
GNE	Glucosamine (UDP-N-Acetyl)-2-Epimerase/N-Acetylmannosamine Kinase	Protein Coding	48	GC09M036214	8.65665	https://www.genecards.org/cgi-bin/carddisp.pl?gene=GNE								GNE
FOXO3	Forkhead Box O3	Protein Coding	53	GC06P108559	8.65079	https://www.genecards.org/cgi-bin/carddisp.pl?gene=FOXO3								FOXO3
PDP1	Pyruvate Dehydrogenase Phosphatase Catalytic Subunit 1	Protein Coding	54	GC08P093857	8.63866	https://www.genecards.org/cgi-bin/carddisp.pl?gene=PDP1								PDP1
IDUA	Alpha-L-Iduronidase	Protein Coding	52	GC04P000986	8.63504	https://www.genecards.org/cgi-bin/carddisp.pl?gene=IDUA								IDUA
GLUL	Glutamate-Ammonia Ligase	Protein Coding	55	GC01M182378	8.61427	https://www.genecards.org/cgi-bin/carddisp.pl?gene=GLUL								GLUL
PLTP	Phospholipid Transfer Protein	Protein Coding	51	GC20M045898	8.59706	https://www.genecards.org/cgi-bin/carddisp.pl?gene=PLTP								PLTP
SELE	Selectin E	Protein Coding	50	GC01M169722	8.5742	https://www.genecards.org/cgi-bin/carddisp.pl?gene=SELE								SELE
PLA2G4A	Phospholipase A2 Group IVA	Protein Coding	55	GC01P186798	8.55958	https://www.genecards.org/cgi-bin/carddisp.pl?gene=PLA2G4A								PLA2G4A
ABCG2	ATP Binding Cassette Subfamily G Member 2 (Junior Blood Group)	Protein Coding	56	GC04M088090	8.53383	https://www.genecards.org/cgi-bin/carddisp.pl?gene=ABCG2								ABCG2
ACO1	Aconitase 1	Protein Coding	51	GC09P032374	8.51651	https://www.genecards.org/cgi-bin/carddisp.pl?gene=ACO1								ACO1
ATP5F1D	ATP Synthase F1 Subunit Delta	Protein Coding	47	GC19P003704	8.48207	https://www.genecards.org/cgi-bin/carddisp.pl?gene=ATP5F1D								ATP5F1D
HTT	Huntingtin	Protein Coding	51	GC04P003041	8.47766	https://www.genecards.org/cgi-bin/carddisp.pl?gene=HTT								HTT
IREB2	Iron Responsive Element Binding Protein 2	Protein Coding	51	GC15P078437	8.45482	https://www.genecards.org/cgi-bin/carddisp.pl?gene=IREB2								IREB2
FBN1	Fibrillin 1	Protein Coding	53	GC15M048408	8.45378	https://www.genecards.org/cgi-bin/carddisp.pl?gene=FBN1								FBN1
NOS1	Nitric Oxide Synthase 1	Protein Coding	56	GC12M117208	8.44234	https://www.genecards.org/cgi-bin/carddisp.pl?gene=NOS1								NOS1
GPHN	Gephyrin	Protein Coding	55	GC14P066507	8.43556	https://www.genecards.org/cgi-bin/carddisp.pl?gene=GPHN								GPHN
SI	Sucrase-Isomaltase	Protein Coding	51	GC03M164978	8.43293	https://www.genecards.org/cgi-bin/carddisp.pl?gene=SI								SI
MT4	Metallothionein 4	Protein Coding	38	GC16P056565	8.3898	https://www.genecards.org/cgi-bin/carddisp.pl?gene=MT4								MT4
FTL	Ferritin Light Chain	Protein Coding	52	GC19P048965	8.38579	https://www.genecards.org/cgi-bin/carddisp.pl?gene=FTL								FTL
CD38	CD38 Molecule	Protein Coding	53	GC04P019223	8.38237	https://www.genecards.org/cgi-bin/carddisp.pl?gene=CD38								CD38
EPO	Erythropoietin	Protein Coding	49	GC07P100720	8.38132	https://www.genecards.org/cgi-bin/carddisp.pl?gene=EPO								EPO
TPO	Thyroid Peroxidase	Protein Coding	56	GC02P001374	8.34971	https://www.genecards.org/cgi-bin/carddisp.pl?gene=TPO								TPO
AGRP	Agouti Related Neuropeptide	Protein Coding	48	GC16M067482	8.33045	https://www.genecards.org/cgi-bin/carddisp.pl?gene=AGRP								AGRP
MAPT	Microtubule Associated Protein Tau	Protein Coding	57	GC17P045894	8.30333	https://www.genecards.org/cgi-bin/carddisp.pl?gene=MAPT								MAPT
BRCA1	BRCA1 DNA Repair Associated	Protein Coding	56	GC17M043044	8.3028	https://www.genecards.org/cgi-bin/carddisp.pl?gene=BRCA1								BRCA1
AASS	Aminoadipate-Semialdehyde Synthase	Protein Coding	49	GC07M122073	8.28817	https://www.genecards.org/cgi-bin/carddisp.pl?gene=AASS								AASS
SLC30A2	Solute Carrier Family 30 Member 2	Protein Coding	49	GC01M026051	8.25729	https://www.genecards.org/cgi-bin/carddisp.pl?gene=SLC30A2								SLC30A2
TLR4	Toll Like Receptor 4	Protein Coding	58	GC09P117704	8.2508	https://www.genecards.org/cgi-bin/carddisp.pl?gene=TLR4								TLR4
PIK3C2A	Phosphatidylinositol-4-Phosphate 3-Kinase Catalytic Subunit Type 2 Alpha	Protein Coding	54	GC11M017656	8.24822	https://www.genecards.org/cgi-bin/carddisp.pl?gene=PIK3C2A								PIK3C2A
PGAM1	Phosphoglycerate Mutase 1	Protein Coding	51	GC10P097426	8.23152	https://www.genecards.org/cgi-bin/carddisp.pl?gene=PGAM1								PGAM1
TMEM199	Transmembrane Protein 199	Protein Coding	42	GC17P061314	8.22892	https://www.genecards.org/cgi-bin/carddisp.pl?gene=TMEM199								TMEM199
UQCRFS1	Ubiquinol-Cytochrome C Reductase, Rieske Iron-Sulfur Polypeptide 1	Protein Coding	53	GC19M029205	8.22838	https://www.genecards.org/cgi-bin/carddisp.pl?gene=UQCRFS1								UQCRFS1
MMP1	Matrix Metallopeptidase 1	Protein Coding	57	GC11M102810	8.22598	https://www.genecards.org/cgi-bin/carddisp.pl?gene=MMP1								MMP1
APC	APC Regulator Of WNT Signaling Pathway	Protein Coding	56	GC05P112707	8.22543	https://www.genecards.org/cgi-bin/carddisp.pl?gene=APC								APC
VCAM1	Vascular Cell Adhesion Molecule 1	Protein Coding	52	GC01P100719	8.21335	https://www.genecards.org/cgi-bin/carddisp.pl?gene=VCAM1								VCAM1
ACY1	Aminoacylase 1	Protein Coding	52	GC03P051983	8.19626	https://www.genecards.org/cgi-bin/carddisp.pl?gene=ACY1								ACY1
MAPK1	Mitogen-Activated Protein Kinase 1	Protein Coding	59	GC22M021759	8.15665	https://www.genecards.org/cgi-bin/carddisp.pl?gene=MAPK1								MAPK1
IFNG	Interferon Gamma	Protein Coding	57	GC12M068154	8.13099	https://www.genecards.org/cgi-bin/carddisp.pl?gene=IFNG								IFNG
INTS2	Integrator Complex Subunit 2	Protein Coding	40	GC17M061865	8.08194	https://www.genecards.org/cgi-bin/carddisp.pl?gene=INTS2								INTS2
IGFBP3	Insulin Like Growth Factor Binding Protein 3	Protein Coding	54	GC07M045912	8.08138	https://www.genecards.org/cgi-bin/carddisp.pl?gene=IGFBP3								IGFBP3
F8	Coagulation Factor VIII	Protein Coding	54	GC0XM154835	8.07998	https://www.genecards.org/cgi-bin/carddisp.pl?gene=F8								F8
ABCC6	ATP Binding Cassette Subfamily C Member 6	Protein Coding	53	GC16M016148	8.04976	https://www.genecards.org/cgi-bin/carddisp.pl?gene=ABCC6								ABCC6
SQSTM1	Sequestosome 1	Protein Coding	55	GC05P179806	8.04567	https://www.genecards.org/cgi-bin/carddisp.pl?gene=SQSTM1								SQSTM1
PLA2G2A	Phospholipase A2 Group IIA	Protein Coding	53	GC01M019975	8.03006	https://www.genecards.org/cgi-bin/carddisp.pl?gene=PLA2G2A								PLA2G2A
PARP1	Poly(ADP-Ribose) Polymerase 1	Protein Coding	58	GC01M226360	8.02868	https://www.genecards.org/cgi-bin/carddisp.pl?gene=PARP1								PARP1
GOLM1	Golgi Membrane Protein 1	Protein Coding	46	GC09M086026	8.02386	https://www.genecards.org/cgi-bin/carddisp.pl?gene=GOLM1								GOLM1
EDN1	Endothelin 1	Protein Coding	55	GC06P012256	8.02155	https://www.genecards.org/cgi-bin/carddisp.pl?gene=EDN1								EDN1
COX15	Cytochrome C Oxidase Assembly Homolog COX15	Protein Coding	48	GC10M099696	8.01206	https://www.genecards.org/cgi-bin/carddisp.pl?gene=COX15								COX15
SUMF1	Sulfatase Modifying Factor 1	Protein Coding	48	GC03M003700	8.00628	https://www.genecards.org/cgi-bin/carddisp.pl?gene=SUMF1								SUMF1
BMP1	Bone Morphogenetic Protein 1	Protein Coding	55	GC08P022164	7.99754	https://www.genecards.org/cgi-bin/carddisp.pl?gene=BMP1								BMP1
IL1A	Interleukin 1 Alpha	Protein Coding	52	GC02M112773	7.99545	https://www.genecards.org/cgi-bin/carddisp.pl?gene=IL1A								IL1A
CAV1	Caveolin 1	Protein Coding	55	GC07P116524	7.99126	https://www.genecards.org/cgi-bin/carddisp.pl?gene=CAV1								CAV1
GLS	Glutaminase	Protein Coding	56	GC02P190880	7.98373	https://www.genecards.org/cgi-bin/carddisp.pl?gene=GLS								GLS
GCH1	GTP Cyclohydrolase 1	Protein Coding	53	GC14M054842	7.98332	https://www.genecards.org/cgi-bin/carddisp.pl?gene=GCH1								GCH1
IGF2R	Insulin Like Growth Factor 2 Receptor	Protein Coding	52	GC06P159969	7.97555	https://www.genecards.org/cgi-bin/carddisp.pl?gene=IGF2R								IGF2R
SLC3A1	Solute Carrier Family 3 Member 1	Protein Coding	55	GC02P044275	7.95695	https://www.genecards.org/cgi-bin/carddisp.pl?gene=SLC3A1								SLC3A1
GLO1	Glyoxalase I	Protein Coding	52	GC06M071882	7.93981	https://www.genecards.org/cgi-bin/carddisp.pl?gene=GLO1								GLO1
AR	Androgen Receptor	Protein Coding	59	GC0XP067544	7.93682	https://www.genecards.org/cgi-bin/carddisp.pl?gene=AR								AR
CCND1	Cyclin D1	Protein Coding	60	GC11P069641	7.92705	https://www.genecards.org/cgi-bin/carddisp.pl?gene=CCND1								CCND1
SERPINA6	Serpin Family A Member 6	Protein Coding	52	GC14M103107	7.90323	https://www.genecards.org/cgi-bin/carddisp.pl?gene=SERPINA6								SERPINA6
SLC51B	Solute Carrier Family 51 Subunit Beta	Protein Coding	39	GC15P123387	7.88329	https://www.genecards.org/cgi-bin/carddisp.pl?gene=SLC51B								SLC51B
GOT1	Glutamic-Oxaloacetic Transaminase 1	Protein Coding	52	GC10M099396	7.87158	https://www.genecards.org/cgi-bin/carddisp.pl?gene=GOT1								GOT1
LCT	Lactase	Protein Coding	48	GC02M135787	7.85766	https://www.genecards.org/cgi-bin/carddisp.pl?gene=LCT								LCT
CD4	CD4 Molecule	Protein Coding	57	GC12P006786	7.82714	https://www.genecards.org/cgi-bin/carddisp.pl?gene=CD4								CD4
CYP2C18	Cytochrome P450 Family 2 Subfamily C Member 18	Protein Coding	49	GC10P094945	7.82132	https://www.genecards.org/cgi-bin/carddisp.pl?gene=CYP2C18								CYP2C18
C1QBP	Complement C1q Binding Protein	Protein Coding	51	GC17M005432	7.80611	https://www.genecards.org/cgi-bin/carddisp.pl?gene=C1QBP								C1QBP
SPP1	Secreted Phosphoprotein 1	Protein Coding	53	GC04P087975	7.7853	https://www.genecards.org/cgi-bin/carddisp.pl?gene=SPP1								SPP1
SOAT1	Sterol O-Acyltransferase 1	Protein Coding	51	GC01P179262	7.78329	https://www.genecards.org/cgi-bin/carddisp.pl?gene=SOAT1								SOAT1
SUCLA2	Succinate-CoA Ligase ADP-Forming Subunit Beta	Protein Coding	53	GC13M047745	7.77662	https://www.genecards.org/cgi-bin/carddisp.pl?gene=SUCLA2								SUCLA2
SERPINC1	Serpin Family C Member 1	Protein Coding	56	GC01M174653	7.77147	https://www.genecards.org/cgi-bin/carddisp.pl?gene=SERPINC1								SERPINC1
ADH1C	Alcohol Dehydrogenase 1C (Class I), Gamma Polypeptide	Protein Coding	47	GC04M099336	7.76881	https://www.genecards.org/cgi-bin/carddisp.pl?gene=ADH1C								ADH1C
SLC46A1	Solute Carrier Family 46 Member 1	Protein Coding	49	GC17M051190	7.76568	https://www.genecards.org/cgi-bin/carddisp.pl?gene=SLC46A1								SLC46A1
ALDH1B1	Aldehyde Dehydrogenase 1 Family Member B1	Protein Coding	50	GC09P038392	7.76355	https://www.genecards.org/cgi-bin/carddisp.pl?gene=ALDH1B1								ALDH1B1
SDHD	Succinate Dehydrogenase Complex Subunit D	Protein Coding	51	GC11P112087	7.75123	https://www.genecards.org/cgi-bin/carddisp.pl?gene=SDHD								SDHD
GPI	Glucose-6-Phosphate Isomerase	Protein Coding	55	GC19P034359	7.75001	https://www.genecards.org/cgi-bin/carddisp.pl?gene=GPI								GPI
GC	GC Vitamin D Binding Protein	Protein Coding	51	GC04M071741	7.74169	https://www.genecards.org/cgi-bin/carddisp.pl?gene=GC								GC
DPAGT1	Dolichyl-Phosphate N-Acetylglucosaminephosphotransferase 1	Protein Coding	52	GC11M119265	7.73908	https://www.genecards.org/cgi-bin/carddisp.pl?gene=DPAGT1								DPAGT1
NPPA	Natriuretic Peptide A	Protein Coding	52	GC01M011846	7.71969	https://www.genecards.org/cgi-bin/carddisp.pl?gene=NPPA								NPPA
SLC26A1	Solute Carrier Family 26 Member 1	Protein Coding	46	GC04M002559	7.69225	https://www.genecards.org/cgi-bin/carddisp.pl?gene=SLC26A1								SLC26A1
APOH	Apolipoprotein H	Protein Coding	51	GC17M066212	7.69125	https://www.genecards.org/cgi-bin/carddisp.pl?gene=APOH								APOH
RAB7A	RAB7A, Member RAS Oncogene Family	Protein Coding	55	GC03P134973	7.68582	https://www.genecards.org/cgi-bin/carddisp.pl?gene=RAB7A								RAB7A
FAS	Fas Cell Surface Death Receptor	Protein Coding	57	GC10P094616	7.68307	https://www.genecards.org/cgi-bin/carddisp.pl?gene=FAS								FAS
FGFR1	Fibroblast Growth Factor Receptor 1	Protein Coding	63	GC08M038400	7.67061	https://www.genecards.org/cgi-bin/carddisp.pl?gene=FGFR1								FGFR1
STEAP4	STEAP4 Metalloreductase	Protein Coding	48	GC07M088410	7.66854	https://www.genecards.org/cgi-bin/carddisp.pl?gene=STEAP4								STEAP4
BRAF	B-Raf Proto-Oncogene, Serine/Threonine Kinase	Protein Coding	60	GC07M140742	7.66281	https://www.genecards.org/cgi-bin/carddisp.pl?gene=BRAF								BRAF
ABCC1	ATP Binding Cassette Subfamily C Member 1	Protein Coding	56	GC16P015949	7.65731	https://www.genecards.org/cgi-bin/carddisp.pl?gene=ABCC1								ABCC1
HGF	Hepatocyte Growth Factor	Protein Coding	58	GC07M081699	7.62143	https://www.genecards.org/cgi-bin/carddisp.pl?gene=HGF								HGF
ALOX12	Arachidonate 12-Lipoxygenase, 12S Type	Protein Coding	51	GC17P006995	7.61794	https://www.genecards.org/cgi-bin/carddisp.pl?gene=ALOX12								ALOX12
OPA1	OPA1 Mitochondrial Dynamin Like GTPase	Protein Coding	51	GC03P193594	7.59589	https://www.genecards.org/cgi-bin/carddisp.pl?gene=OPA1								OPA1
SORD	Sorbitol Dehydrogenase	Protein Coding	53	GC15P045023	7.58948	https://www.genecards.org/cgi-bin/carddisp.pl?gene=SORD								SORD
STXBP1	Syntaxin Binding Protein 1	Protein Coding	56	GC09P127599	7.5865	https://www.genecards.org/cgi-bin/carddisp.pl?gene=STXBP1								STXBP1
SLC7A9	Solute Carrier Family 7 Member 9	Protein Coding	51	GC19M032830	7.57964	https://www.genecards.org/cgi-bin/carddisp.pl?gene=SLC7A9								SLC7A9
AGT	Angiotensinogen	Protein Coding	56	GC01M230690	7.56596	https://www.genecards.org/cgi-bin/carddisp.pl?gene=AGT								AGT
ICAM1	Intercellular Adhesion Molecule 1	Protein Coding	57	GC19P010749	7.53828	https://www.genecards.org/cgi-bin/carddisp.pl?gene=ICAM1								ICAM1
PRKN	Parkin RBR E3 Ubiquitin Protein Ligase	Protein Coding	53	GC06M161348	7.52068	https://www.genecards.org/cgi-bin/carddisp.pl?gene=PRKN								PRKN
SLC25A3	Solute Carrier Family 25 Member 3	Protein Coding	51	GC12P098593	7.51946	https://www.genecards.org/cgi-bin/carddisp.pl?gene=SLC25A3								SLC25A3
MYC	MYC Proto-Oncogene, BHLH Transcription Factor	Protein Coding	59	GC08P127735	7.51845	https://www.genecards.org/cgi-bin/carddisp.pl?gene=MYC								MYC
MFN2	Mitofusin 2	Protein Coding	54	GC01P011980	7.50285	https://www.genecards.org/cgi-bin/carddisp.pl?gene=MFN2								MFN2
LOXL2	Lysyl Oxidase Like 2	Protein Coding	53	GC08M023296	7.46891	https://www.genecards.org/cgi-bin/carddisp.pl?gene=LOXL2								LOXL2
SHMT2	Serine Hydroxymethyltransferase 2	Protein Coding	52	GC12P057229	7.46225	https://www.genecards.org/cgi-bin/carddisp.pl?gene=SHMT2								SHMT2
NRF1	Nuclear Respiratory Factor 1	Protein Coding	50	GC07P129611	7.43989	https://www.genecards.org/cgi-bin/carddisp.pl?gene=NRF1								NRF1
MIR210	MicroRNA 210	RNA Gene	23	GC11M004426	7.42443	https://www.genecards.org/cgi-bin/carddisp.pl?gene=MIR210								MIR210
MGAM	Maltase-Glucoamylase	Protein Coding	50	GC07P150622	7.39941	https://www.genecards.org/cgi-bin/carddisp.pl?gene=MGAM								MGAM
LBR	Lamin B Receptor	Protein Coding	54	GC01M225401	7.39743	https://www.genecards.org/cgi-bin/carddisp.pl?gene=LBR								LBR
PIK3R1	Phosphoinositide-3-Kinase Regulatory Subunit 1	Protein Coding	57	GC05P068215	7.38966	https://www.genecards.org/cgi-bin/carddisp.pl?gene=PIK3R1								PIK3R1
ABCG1	ATP Binding Cassette Subfamily G Member 1	Protein Coding	50	GC21P042199	7.38328	https://www.genecards.org/cgi-bin/carddisp.pl?gene=ABCG1								ABCG1
AGXT2	Alanine--Glyoxylate Aminotransferase 2	Protein Coding	47	GC05M034998	7.37125	https://www.genecards.org/cgi-bin/carddisp.pl?gene=AGXT2								AGXT2
AKR1C2	Aldo-Keto Reductase Family 1 Member C2	Protein Coding	52	GC10M004987	7.36806	https://www.genecards.org/cgi-bin/carddisp.pl?gene=AKR1C2								AKR1C2
ZMPSTE24	Zinc Metallopeptidase STE24	Protein Coding	48	GC01P040258	7.34222	https://www.genecards.org/cgi-bin/carddisp.pl?gene=ZMPSTE24								ZMPSTE24
TNFRSF11B	TNF Receptor Superfamily Member 11b	Protein Coding	54	GC08M118923	7.32672	https://www.genecards.org/cgi-bin/carddisp.pl?gene=TNFRSF11B								TNFRSF11B
SLC5A1	Solute Carrier Family 5 Member 1	Protein Coding	55	GC22P032043	7.32628	https://www.genecards.org/cgi-bin/carddisp.pl?gene=SLC5A1								SLC5A1
CACNA1A	Calcium Voltage-Gated Channel Subunit Alpha1 A	Protein Coding	55	GC19M013206	7.32559	https://www.genecards.org/cgi-bin/carddisp.pl?gene=CACNA1A								CACNA1A
CASP8	Caspase 8	Protein Coding	59	GC02P201233	7.29978	https://www.genecards.org/cgi-bin/carddisp.pl?gene=CASP8								CASP8
OXA1L	OXA1L Mitochondrial Inner Membrane Protein	Protein Coding	45	GC14P022766	7.29131	https://www.genecards.org/cgi-bin/carddisp.pl?gene=OXA1L								OXA1L
LRP1	LDL Receptor Related Protein 1	Protein Coding	53	GC12P057128	7.28941	https://www.genecards.org/cgi-bin/carddisp.pl?gene=LRP1								LRP1
CCR6	C-C Motif Chemokine Receptor 6	Protein Coding	51	GC06P167111	7.28543	https://www.genecards.org/cgi-bin/carddisp.pl?gene=CCR6								CCR6
F12	Coagulation Factor XII	Protein Coding	56	GC05M177402	7.27809	https://www.genecards.org/cgi-bin/carddisp.pl?gene=F12								F12
VPS33B	VPS33B Late Endosome And Lysosome Associated	Protein Coding	48	GC15M090998	7.27212	https://www.genecards.org/cgi-bin/carddisp.pl?gene=VPS33B								VPS33B
CLU	Clusterin	Protein Coding	54	GC08M027596	7.25942	https://www.genecards.org/cgi-bin/carddisp.pl?gene=CLU								CLU
GUSB	Glucuronidase Beta	Protein Coding	54	GC07M065960	7.25273	https://www.genecards.org/cgi-bin/carddisp.pl?gene=GUSB								GUSB
GSK3B	Glycogen Synthase Kinase 3 Beta	Protein Coding	57	GC03M119821	7.24986	https://www.genecards.org/cgi-bin/carddisp.pl?gene=GSK3B								GSK3B
ACP5	Acid Phosphatase 5, Tartrate Resistant	Protein Coding	53	GC19M011574	7.2338	https://www.genecards.org/cgi-bin/carddisp.pl?gene=ACP5								ACP5
COPA	COPI Coat Complex Subunit Alpha	Protein Coding	49	GC01M160288	7.23291	https://www.genecards.org/cgi-bin/carddisp.pl?gene=COPA								COPA
PTGS1	Prostaglandin-Endoperoxide Synthase 1	Protein Coding	53	GC09P122370	7.23147	https://www.genecards.org/cgi-bin/carddisp.pl?gene=PTGS1								PTGS1
COX16	Cytochrome C Oxidase Assembly Factor COX16	Protein Coding	42	GC14M070326	7.2301	https://www.genecards.org/cgi-bin/carddisp.pl?gene=COX16								COX16
MAPK8	Mitogen-Activated Protein Kinase 8	Protein Coding	57	GC10P048306	7.21314	https://www.genecards.org/cgi-bin/carddisp.pl?gene=MAPK8								MAPK8
AKR1C1	Aldo-Keto Reductase Family 1 Member C1	Protein Coding	50	GC10P004963	7.19236	https://www.genecards.org/cgi-bin/carddisp.pl?gene=AKR1C1								AKR1C1
BRCA2	BRCA2 DNA Repair Associated	Protein Coding	53	GC13P032315	7.18894	https://www.genecards.org/cgi-bin/carddisp.pl?gene=BRCA2								BRCA2
IL18	Interleukin 18	Protein Coding	50	GC11M112143	7.18056	https://www.genecards.org/cgi-bin/carddisp.pl?gene=IL18								IL18
NLRP3	NLR Family Pyrin Domain Containing 3	Protein Coding	55	GC01P247415	7.15879	https://www.genecards.org/cgi-bin/carddisp.pl?gene=NLRP3								NLRP3
ALAS2	5'-Aminolevulinate Synthase 2	Protein Coding	51	GC0XM055009	7.14595	https://www.genecards.org/cgi-bin/carddisp.pl?gene=ALAS2								ALAS2
HBA1	Hemoglobin Subunit Alpha 1	Protein Coding	49	GC16P013428	7.14557	https://www.genecards.org/cgi-bin/carddisp.pl?gene=HBA1								HBA1
ACTB	Actin Beta	Protein Coding	56	GC07M005527	7.1442	https://www.genecards.org/cgi-bin/carddisp.pl?gene=ACTB								ACTB
AKR1C4	Aldo-Keto Reductase Family 1 Member C4	Protein Coding	53	GC10P005195	7.12765	https://www.genecards.org/cgi-bin/carddisp.pl?gene=AKR1C4								AKR1C4
PDK1	Pyruvate Dehydrogenase Kinase 1	Protein Coding	53	GC02P172555	7.12276	https://www.genecards.org/cgi-bin/carddisp.pl?gene=PDK1								PDK1
MME	Membrane Metalloendopeptidase	Protein Coding	57	GC03P155024	7.11273	https://www.genecards.org/cgi-bin/carddisp.pl?gene=MME								MME
CYP2S1	Cytochrome P450 Family 2 Subfamily S Member 1	Protein Coding	49	GC19P041193	7.10265	https://www.genecards.org/cgi-bin/carddisp.pl?gene=CYP2S1								CYP2S1
MMP2	Matrix Metallopeptidase 2	Protein Coding	60	GC16P055390	7.10156	https://www.genecards.org/cgi-bin/carddisp.pl?gene=MMP2								MMP2
CYB5A	Cytochrome B5 Type A	Protein Coding	50	GC18M074250	7.09797	https://www.genecards.org/cgi-bin/carddisp.pl?gene=CYB5A								CYB5A
CFH	Complement Factor H	Protein Coding	54	GC01P196621	7.0941	https://www.genecards.org/cgi-bin/carddisp.pl?gene=CFH								CFH
GLRX	Glutaredoxin	Protein Coding	50	GC05M095752	7.09271	https://www.genecards.org/cgi-bin/carddisp.pl?gene=GLRX								GLRX
MOXD1	Monooxygenase DBH Like 1	Protein Coding	46	GC06M132296	7.08141	https://www.genecards.org/cgi-bin/carddisp.pl?gene=MOXD1								MOXD1
ABCB7	ATP Binding Cassette Subfamily B Member 7	Protein Coding	50	GC0XM075053	7.06506	https://www.genecards.org/cgi-bin/carddisp.pl?gene=ABCB7								ABCB7
FXN	Frataxin	Protein Coding	52	GC09P069035	7.04993	https://www.genecards.org/cgi-bin/carddisp.pl?gene=FXN								FXN
HSPD1	Heat Shock Protein Family D (Hsp60) Member 1	Protein Coding	55	GC02M197486	7.00554	https://www.genecards.org/cgi-bin/carddisp.pl?gene=HSPD1								HSPD1
AMT	Aminomethyltransferase	Protein Coding	51	GC03M051568	6.99502	https://www.genecards.org/cgi-bin/carddisp.pl?gene=AMT								AMT
PPOX	Protoporphyrinogen Oxidase	Protein Coding	50	GC01P161793	6.99216	https://www.genecards.org/cgi-bin/carddisp.pl?gene=PPOX								PPOX
JAK2	Janus Kinase 2	Protein Coding	60	GC09P004985	6.99027	https://www.genecards.org/cgi-bin/carddisp.pl?gene=JAK2								JAK2
SULT2A1	Sulfotransferase Family 2A Member 1	Protein Coding	50	GC19M047870	6.98236	https://www.genecards.org/cgi-bin/carddisp.pl?gene=SULT2A1								SULT2A1
IDH1	Isocitrate Dehydrogenase (NADP(+)) 1	Protein Coding	60	GC02M208236	6.95972	https://www.genecards.org/cgi-bin/carddisp.pl?gene=IDH1								IDH1
TXN	Thioredoxin	Protein Coding	52	GC09M110243	6.93278	https://www.genecards.org/cgi-bin/carddisp.pl?gene=TXN								TXN
PLG	Plasminogen	Protein Coding	56	GC06P160702	6.93053	https://www.genecards.org/cgi-bin/carddisp.pl?gene=PLG								PLG
GCSH	Glycine Cleavage System Protein H	Protein Coding	49	GC16M081081	6.92479	https://www.genecards.org/cgi-bin/carddisp.pl?gene=GCSH								GCSH
DNMT1	DNA Methyltransferase 1	Protein Coding	59	GC19M010133	6.91242	https://www.genecards.org/cgi-bin/carddisp.pl?gene=DNMT1								DNMT1
ALG1	ALG1 Chitobiosyldiphosphodolichol Beta-Mannosyltransferase	Protein Coding	52	GC16P005033	6.91212	https://www.genecards.org/cgi-bin/carddisp.pl?gene=ALG1								ALG1
S100A12	S100 Calcium Binding Protein A12	Protein Coding	44	GC01M153373	6.90403	https://www.genecards.org/cgi-bin/carddisp.pl?gene=S100A12								S100A12
ISCU	Iron-Sulfur Cluster Assembly Enzyme	Protein Coding	52	GC12P108561	6.88748	https://www.genecards.org/cgi-bin/carddisp.pl?gene=ISCU								ISCU
PANK2	Pantothenate Kinase 2	Protein Coding	51	GC20P004520	6.88532	https://www.genecards.org/cgi-bin/carddisp.pl?gene=PANK2								PANK2
CACNA1S	Calcium Voltage-Gated Channel Subunit Alpha1 S	Protein Coding	55	GC01M201008	6.88011	https://www.genecards.org/cgi-bin/carddisp.pl?gene=CACNA1S								CACNA1S
PYY	Peptide YY	Protein Coding	49	GC17M043952	6.87214	https://www.genecards.org/cgi-bin/carddisp.pl?gene=PYY								PYY
SULT1A2	Sulfotransferase Family 1A Member 2	Protein Coding	48	GC16M028591	6.85943	https://www.genecards.org/cgi-bin/carddisp.pl?gene=SULT1A2								SULT1A2
KNG1	Kininogen 1	Protein Coding	55	GC03P186717	6.85551	https://www.genecards.org/cgi-bin/carddisp.pl?gene=KNG1								KNG1
CSTB	Cystatin B	Protein Coding	53	GC21M043772	6.83574	https://www.genecards.org/cgi-bin/carddisp.pl?gene=CSTB								CSTB
PON2	Paraoxonase 2	Protein Coding	50	GC07M095404	6.83063	https://www.genecards.org/cgi-bin/carddisp.pl?gene=PON2								PON2
CTNNB1	Catenin Beta 1	Protein Coding	60	GC03P041194	6.82019	https://www.genecards.org/cgi-bin/carddisp.pl?gene=CTNNB1								CTNNB1
LTBP1	Latent Transforming Growth Factor Beta Binding Protein 1	Protein Coding	52	GC02P032946	6.81627	https://www.genecards.org/cgi-bin/carddisp.pl?gene=LTBP1								LTBP1
LACC1	Laccase Domain Containing 1	Protein Coding	42	GC13P043879	6.80212	https://www.genecards.org/cgi-bin/carddisp.pl?gene=LACC1								LACC1
PSTPIP1	Proline-Serine-Threonine Phosphatase Interacting Protein 1	Protein Coding	50	GC15P076993	6.79748	https://www.genecards.org/cgi-bin/carddisp.pl?gene=PSTPIP1								PSTPIP1
HSPA5	Heat Shock Protein Family A (Hsp70) Member 5	Protein Coding	55	GC09M125234	6.77889	https://www.genecards.org/cgi-bin/carddisp.pl?gene=HSPA5								HSPA5
INTS3	Integrator Complex Subunit 3	Protein Coding	42	GC01P153728	6.77777	https://www.genecards.org/cgi-bin/carddisp.pl?gene=INTS3								INTS3
BAAT	Bile Acid-CoA:Amino Acid N-Acyltransferase	Protein Coding	50	GC09M101354	6.76495	https://www.genecards.org/cgi-bin/carddisp.pl?gene=BAAT								BAAT
P4HB	Prolyl 4-Hydroxylase Subunit Beta	Protein Coding	56	GC17M081843	6.74581	https://www.genecards.org/cgi-bin/carddisp.pl?gene=P4HB								P4HB
CTSD	Cathepsin D	Protein Coding	59	GC11M001752	6.74386	https://www.genecards.org/cgi-bin/carddisp.pl?gene=CTSD								CTSD
IGF2BP2	Insulin Like Growth Factor 2 MRNA Binding Protein 2	Protein Coding	51	GC03M185643	6.73365	https://www.genecards.org/cgi-bin/carddisp.pl?gene=IGF2BP2								IGF2BP2
GPAM	Glycerol-3-Phosphate Acyltransferase, Mitochondrial	Protein Coding	50	GC10M112148	6.73158	https://www.genecards.org/cgi-bin/carddisp.pl?gene=GPAM								GPAM
ELANE	Elastase, Neutrophil Expressed	Protein Coding	58	GC19P003656	6.69614	https://www.genecards.org/cgi-bin/carddisp.pl?gene=ELANE								ELANE
MIA2	MIA SH3 Domain ER Export Factor 2	Protein Coding	46	GC14P039230	6.68891	https://www.genecards.org/cgi-bin/carddisp.pl?gene=MIA2								MIA2
MAPK14	Mitogen-Activated Protein Kinase 14	Protein Coding	58	GC06P092286	6.66994	https://www.genecards.org/cgi-bin/carddisp.pl?gene=MAPK14								MAPK14
SPARC	Secreted Protein Acidic And Cysteine Rich	Protein Coding	56	GC05M151661	6.61118	https://www.genecards.org/cgi-bin/carddisp.pl?gene=SPARC								SPARC
MTHFD1L	Methylenetetrahydrofolate Dehydrogenase (NADP+ Dependent) 1 Like	Protein Coding	48	GC06P150865	6.60846	https://www.genecards.org/cgi-bin/carddisp.pl?gene=MTHFD1L								MTHFD1L
PLA2G1B	Phospholipase A2 Group IB	Protein Coding	51	GC12M120322	6.60825	https://www.genecards.org/cgi-bin/carddisp.pl?gene=PLA2G1B								PLA2G1B
MT1X	Metallothionein 1X	Protein Coding	43	GC16P057125	6.60406	https://www.genecards.org/cgi-bin/carddisp.pl?gene=MT1X								MT1X
SLC11A1	Solute Carrier Family 11 Member 1	Protein Coding	53	GC02P218382	6.6016	https://www.genecards.org/cgi-bin/carddisp.pl?gene=SLC11A1								SLC11A1
COQ4	Coenzyme Q4	Protein Coding	45	GC09P128322	6.59115	https://www.genecards.org/cgi-bin/carddisp.pl?gene=COQ4								COQ4
SOST	Sclerostin	Protein Coding	51	GC17M043753	6.58966	https://www.genecards.org/cgi-bin/carddisp.pl?gene=SOST								SOST
PNOC	Prepronociceptin	Protein Coding	44	GC08P028316	6.58478	https://www.genecards.org/cgi-bin/carddisp.pl?gene=PNOC								PNOC
LTF	Lactotransferrin	Protein Coding	52	GC03M046435	6.58049	https://www.genecards.org/cgi-bin/carddisp.pl?gene=LTF								LTF
KYAT1	Kynurenine Aminotransferase 1	Protein Coding	47	GC09M128833	6.55541	https://www.genecards.org/cgi-bin/carddisp.pl?gene=KYAT1								KYAT1
NFU1	NFU1 Iron-Sulfur Cluster Scaffold	Protein Coding	48	GC02M069395	6.55291	https://www.genecards.org/cgi-bin/carddisp.pl?gene=NFU1								NFU1
SETX	Senataxin	Protein Coding	48	GC09M132261	6.53456	https://www.genecards.org/cgi-bin/carddisp.pl?gene=SETX								SETX
STS	Steroid Sulfatase	Protein Coding	52	GC0XP007146	6.5322	https://www.genecards.org/cgi-bin/carddisp.pl?gene=STS								STS
TFAM	Transcription Factor A, Mitochondrial	Protein Coding	50	GC10P058385	6.52969	https://www.genecards.org/cgi-bin/carddisp.pl?gene=TFAM								TFAM
FLT3	Fms Related Receptor Tyrosine Kinase 3	Protein Coding	60	GC13M028003	6.52149	https://www.genecards.org/cgi-bin/carddisp.pl?gene=FLT3								FLT3
HSP90AA1	Heat Shock Protein 90 Alpha Family Class A Member 1	Protein Coding	57	GC14M102080	6.5101	https://www.genecards.org/cgi-bin/carddisp.pl?gene=HSP90AA1								HSP90AA1
ABCB6	ATP Binding Cassette Subfamily B Member 6 (Langereis Blood Group)	Protein Coding	52	GC02M219209	6.49696	https://www.genecards.org/cgi-bin/carddisp.pl?gene=ABCB6								ABCB6
FOLH1	Folate Hydrolase 1	Protein Coding	54	GC11M099394	6.49423	https://www.genecards.org/cgi-bin/carddisp.pl?gene=FOLH1								FOLH1
MIR125B1	MicroRNA 125b-1	RNA Gene	24	GC11M122100	6.49045	https://www.genecards.org/cgi-bin/carddisp.pl?gene=MIR125B1								MIR125B1
FDFT1	Farnesyl-Diphosphate Farnesyltransferase 1	Protein Coding	51	GC08P011795	6.4677	https://www.genecards.org/cgi-bin/carddisp.pl?gene=FDFT1								FDFT1
F9	Coagulation Factor IX	Protein Coding	54	GC0XP139530	6.46606	https://www.genecards.org/cgi-bin/carddisp.pl?gene=F9								F9
PNPLA6	Patatin Like Phospholipase Domain Containing 6	Protein Coding	50	GC19P007534	6.46286	https://www.genecards.org/cgi-bin/carddisp.pl?gene=PNPLA6								PNPLA6
MOGS	Mannosyl-Oligosaccharide Glucosidase	Protein Coding	50	GC02M074461	6.42725	https://www.genecards.org/cgi-bin/carddisp.pl?gene=MOGS								MOGS
LRP2	LDL Receptor Related Protein 2	Protein Coding	55	GC02M169127	6.42666	https://www.genecards.org/cgi-bin/carddisp.pl?gene=LRP2								LRP2
ESR2	Estrogen Receptor 2	Protein Coding	56	GC14M064084	6.41386	https://www.genecards.org/cgi-bin/carddisp.pl?gene=ESR2								ESR2
CTSA	Cathepsin A	Protein Coding	53	GC20P045890	6.41099	https://www.genecards.org/cgi-bin/carddisp.pl?gene=CTSA								CTSA
PTPN11	Protein Tyrosine Phosphatase Non-Receptor Type 11	Protein Coding	61	GC12P112418	6.40524	https://www.genecards.org/cgi-bin/carddisp.pl?gene=PTPN11								PTPN11
MBTPS1	Membrane Bound Transcription Factor Peptidase, Site 1	Protein Coding	51	GC16M084053	6.40178	https://www.genecards.org/cgi-bin/carddisp.pl?gene=MBTPS1								MBTPS1
RXRA	Retinoid X Receptor Alpha	Protein Coding	56	GC09P134317	6.39825	https://www.genecards.org/cgi-bin/carddisp.pl?gene=RXRA								RXRA
SLC35C1	Solute Carrier Family 35 Member C1	Protein Coding	46	GC11P046606	6.39125	https://www.genecards.org/cgi-bin/carddisp.pl?gene=SLC35C1								SLC35C1
AFG3L2	AFG3 Like Matrix AAA Peptidase Subunit 2	Protein Coding	52	GC18M012328	6.37408	https://www.genecards.org/cgi-bin/carddisp.pl?gene=AFG3L2								AFG3L2
AS3MT	Arsenite Methyltransferase	Protein Coding	47	GC10P102869	6.36669	https://www.genecards.org/cgi-bin/carddisp.pl?gene=AS3MT								AS3MT
ATF4	Activating Transcription Factor 4	Protein Coding	52	GC22P039519	6.36463	https://www.genecards.org/cgi-bin/carddisp.pl?gene=ATF4								ATF4
TSPO	Translocator Protein	Protein Coding	51	GC22P043151	6.35228	https://www.genecards.org/cgi-bin/carddisp.pl?gene=TSPO								TSPO
SLC6A9	Solute Carrier Family 6 Member 9	Protein Coding	56	GC01M043991	6.34805	https://www.genecards.org/cgi-bin/carddisp.pl?gene=SLC6A9								SLC6A9
HNMT	Histamine N-Methyltransferase	Protein Coding	52	GC02P137964	6.34642	https://www.genecards.org/cgi-bin/carddisp.pl?gene=HNMT								HNMT
FABP1	Fatty Acid Binding Protein 1	Protein Coding	49	GC02M088122	6.32803	https://www.genecards.org/cgi-bin/carddisp.pl?gene=FABP1								FABP1
ABCB4	ATP Binding Cassette Subfamily B Member 4	Protein Coding	54	GC07M087365	6.32705	https://www.genecards.org/cgi-bin/carddisp.pl?gene=ABCB4								ABCB4
IDO1	Indoleamine 2,3-Dioxygenase 1	Protein Coding	53	GC08P039891	6.31792	https://www.genecards.org/cgi-bin/carddisp.pl?gene=IDO1								IDO1
CHKA	Choline Kinase Alpha	Protein Coding	49	GC11M068052	6.31164	https://www.genecards.org/cgi-bin/carddisp.pl?gene=CHKA								CHKA
SLC22A2	Solute Carrier Family 22 Member 2	Protein Coding	50	GC06M160195	6.30736	https://www.genecards.org/cgi-bin/carddisp.pl?gene=SLC22A2								SLC22A2
SST	Somatostatin	Protein Coding	47	GC03M187668	6.30091	https://www.genecards.org/cgi-bin/carddisp.pl?gene=SST								SST
SULT1E1	Sulfotransferase Family 1E Member 1	Protein Coding	50	GC04M069823	6.29613	https://www.genecards.org/cgi-bin/carddisp.pl?gene=SULT1E1								SULT1E1
ABCC4	ATP Binding Cassette Subfamily C Member 4	Protein Coding	52	GC13M095019	6.2915	https://www.genecards.org/cgi-bin/carddisp.pl?gene=ABCC4								ABCC4
ERFE	Erythroferrone	Protein Coding	39	GC02P238159	6.29135	https://www.genecards.org/cgi-bin/carddisp.pl?gene=ERFE								ERFE
APLP2	Amyloid Beta Precursor Like Protein 2	Protein Coding	49	GC11P130069	6.28037	https://www.genecards.org/cgi-bin/carddisp.pl?gene=APLP2								APLP2
CYB5R3	Cytochrome B5 Reductase 3	Protein Coding	52	GC22M061501	6.27993	https://www.genecards.org/cgi-bin/carddisp.pl?gene=CYB5R3								CYB5R3
MAP2K1	Mitogen-Activated Protein Kinase Kinase 1	Protein Coding	60	GC15P066386	6.27593	https://www.genecards.org/cgi-bin/carddisp.pl?gene=MAP2K1								MAP2K1
AMACR	Alpha-Methylacyl-CoA Racemase	Protein Coding	51	GC05M033986	6.26262	https://www.genecards.org/cgi-bin/carddisp.pl?gene=AMACR								AMACR
MBP	Myelin Basic Protein	Protein Coding	51	GC18M076978	6.25868	https://www.genecards.org/cgi-bin/carddisp.pl?gene=MBP								MBP
NNMT	Nicotinamide N-Methyltransferase	Protein Coding	51	GC11P114257	6.25702	https://www.genecards.org/cgi-bin/carddisp.pl?gene=NNMT								NNMT
CALR	Calreticulin	Protein Coding	58	GC19P012938	6.24362	https://www.genecards.org/cgi-bin/carddisp.pl?gene=CALR								CALR
PTS	6-Pyruvoyltetrahydropterin Synthase	Protein Coding	51	GC11P112226	6.24141	https://www.genecards.org/cgi-bin/carddisp.pl?gene=PTS								PTS
PGR	Progesterone Receptor	Protein Coding	56	GC11M102130	6.23842	https://www.genecards.org/cgi-bin/carddisp.pl?gene=PGR								PGR
ANXA5	Annexin A5	Protein Coding	52	GC04M121667	6.2362	https://www.genecards.org/cgi-bin/carddisp.pl?gene=ANXA5								ANXA5
ALDH1A3	Aldehyde Dehydrogenase 1 Family Member A3	Protein Coding	52	GC15P100877	6.23486	https://www.genecards.org/cgi-bin/carddisp.pl?gene=ALDH1A3								ALDH1A3
RPS27A	Ribosomal Protein S27a	Protein Coding	48	GC02P055231	6.2286	https://www.genecards.org/cgi-bin/carddisp.pl?gene=RPS27A								RPS27A
INPPL1	Inositol Polyphosphate Phosphatase Like 1	Protein Coding	55	GC11P072223	6.21693	https://www.genecards.org/cgi-bin/carddisp.pl?gene=INPPL1								INPPL1
HNRNPA2B1	Heterogeneous Nuclear Ribonucleoprotein A2/B1	Protein Coding	52	GC07M026174	6.19864	https://www.genecards.org/cgi-bin/carddisp.pl?gene=HNRNPA2B1								HNRNPA2B1
FOS	Fos Proto-Oncogene, AP-1 Transcription Factor Subunit	Protein Coding	57	GC14P075278	6.18772	https://www.genecards.org/cgi-bin/carddisp.pl?gene=FOS								FOS
BHMT2	Betaine--Homocysteine S-Methyltransferase 2	Protein Coding	47	GC05P079071	6.17677	https://www.genecards.org/cgi-bin/carddisp.pl?gene=BHMT2								BHMT2
CYP4B1	Cytochrome P450 Family 4 Subfamily B Member 1	Protein Coding	50	GC01P046757	6.17394	https://www.genecards.org/cgi-bin/carddisp.pl?gene=CYP4B1								CYP4B1
CEL	Carboxyl Ester Lipase	Protein Coding	52	GC09P133061	6.17223	https://www.genecards.org/cgi-bin/carddisp.pl?gene=CEL								CEL
SLC30A8	Solute Carrier Family 30 Member 8	Protein Coding	48	GC08P116950	6.1715	https://www.genecards.org/cgi-bin/carddisp.pl?gene=SLC30A8								SLC30A8
IGFBP2	Insulin Like Growth Factor Binding Protein 2	Protein Coding	51	GC02P216632	6.1713	https://www.genecards.org/cgi-bin/carddisp.pl?gene=IGFBP2								IGFBP2
FLNC	Filamin C	Protein Coding	52	GC07P128830	6.16332	https://www.genecards.org/cgi-bin/carddisp.pl?gene=FLNC								FLNC
ACHE	Acetylcholinesterase (Cartwright Blood Group)	Protein Coding	53	GC07M100889	6.16119	https://www.genecards.org/cgi-bin/carddisp.pl?gene=ACHE								ACHE
DCT	Dopachrome Tautomerase	Protein Coding	52	GC13M094436	6.1555	https://www.genecards.org/cgi-bin/carddisp.pl?gene=DCT								DCT
HPGD	15-Hydroxyprostaglandin Dehydrogenase	Protein Coding	53	GC04M174490	6.15204	https://www.genecards.org/cgi-bin/carddisp.pl?gene=HPGD								HPGD
MT-TE	Mitochondrially Encoded TRNA-Glu (GAA/G)	RNA Gene	14	GCMTM014676	6.14294	https://www.genecards.org/cgi-bin/carddisp.pl?gene=MT-TE								MT-TE
VCP	Valosin Containing Protein	Protein Coding	57	GC09M035056	6.13335	https://www.genecards.org/cgi-bin/carddisp.pl?gene=VCP								VCP
ANG	Angiogenin	Protein Coding	51	GC14P034388	6.12703	https://www.genecards.org/cgi-bin/carddisp.pl?gene=ANG								ANG
BMP2	Bone Morphogenetic Protein 2	Protein Coding	53	GC20P006767	6.1193	https://www.genecards.org/cgi-bin/carddisp.pl?gene=BMP2								BMP2
MAPK10	Mitogen-Activated Protein Kinase 10	Protein Coding	56	GC04M085990	6.11643	https://www.genecards.org/cgi-bin/carddisp.pl?gene=MAPK10								MAPK10
SLC39A8	Solute Carrier Family 39 Member 8	Protein Coding	52	GC04M102252	6.11373	https://www.genecards.org/cgi-bin/carddisp.pl?gene=SLC39A8								SLC39A8
MT1HL1	Metallothionein 1H Like 1	Protein Coding	28	GC01M237004	6.10746	https://www.genecards.org/cgi-bin/carddisp.pl?gene=MT1HL1								MT1HL1
SCN4A	Sodium Voltage-Gated Channel Alpha Subunit 4	Protein Coding	52	GC17M063938	6.10267	https://www.genecards.org/cgi-bin/carddisp.pl?gene=SCN4A								SCN4A
DAO	D-Amino Acid Oxidase	Protein Coding	51	GC12P108859	6.09473	https://www.genecards.org/cgi-bin/carddisp.pl?gene=DAO								DAO
MIR200C	MicroRNA 200c	RNA Gene	25	GC12P023564	6.08365	https://www.genecards.org/cgi-bin/carddisp.pl?gene=MIR200C								MIR200C
NFKBIA	NFKB Inhibitor Alpha	Protein Coding	57	GC14M035401	6.0697	https://www.genecards.org/cgi-bin/carddisp.pl?gene=NFKBIA								NFKBIA
GPX4	Glutathione Peroxidase 4	Protein Coding	52	GC19P001103	6.06436	https://www.genecards.org/cgi-bin/carddisp.pl?gene=GPX4								GPX4
ALG13	ALG13 UDP-N-Acetylglucosaminyltransferase Subunit	Protein Coding	45	GC0XP111665	6.05907	https://www.genecards.org/cgi-bin/carddisp.pl?gene=ALG13								ALG13
ERBB2	Erb-B2 Receptor Tyrosine Kinase 2	Protein Coding	62	GC17P039687	6.05468	https://www.genecards.org/cgi-bin/carddisp.pl?gene=ERBB2								ERBB2
SPATA5	Spermatogenesis Associated 5	Protein Coding	50	GC04P122923	6.05029	https://www.genecards.org/cgi-bin/carddisp.pl?gene=SPATA5								SPATA5
STAT3	Signal Transducer And Activator Of Transcription 3	Protein Coding	61	GC17M042313	6.038	https://www.genecards.org/cgi-bin/carddisp.pl?gene=STAT3								STAT3
HEPHL1	Hephaestin Like 1	Protein Coding	45	GC11P094021	6.01623	https://www.genecards.org/cgi-bin/carddisp.pl?gene=HEPHL1								HEPHL1
FABP5	Fatty Acid Binding Protein 5	Protein Coding	49	GC08P081282	6.01618	https://www.genecards.org/cgi-bin/carddisp.pl?gene=FABP5								FABP5
ASPA	Aspartoacylase	Protein Coding	50	GC17P003472	6.01389	https://www.genecards.org/cgi-bin/carddisp.pl?gene=ASPA								ASPA
DLAT	Dihydrolipoamide S-Acetyltransferase	Protein Coding	53	GC11P112026	6.00478	https://www.genecards.org/cgi-bin/carddisp.pl?gene=DLAT								DLAT
HPX	Hemopexin	Protein Coding	48	GC11M006939	5.98585	https://www.genecards.org/cgi-bin/carddisp.pl?gene=HPX								HPX
HRAS	HRas Proto-Oncogene, GTPase	Protein Coding	59	GC11M004421	5.98428	https://www.genecards.org/cgi-bin/carddisp.pl?gene=HRAS								HRAS
ESRRA	Estrogen Related Receptor Alpha	Protein Coding	53	GC11P064305	5.97855	https://www.genecards.org/cgi-bin/carddisp.pl?gene=ESRRA								ESRRA
KRT8	Keratin 8	Protein Coding	53	GC12M052897	5.9761	https://www.genecards.org/cgi-bin/carddisp.pl?gene=KRT8								KRT8
PIK3CG	Phosphatidylinositol-4,5-Bisphosphate 3-Kinase Catalytic Subunit Gamma	Protein Coding	55	GC07P106865	5.975	https://www.genecards.org/cgi-bin/carddisp.pl?gene=PIK3CG								PIK3CG
LOXL3	Lysyl Oxidase Like 3	Protein Coding	48	GC02M074532	5.95518	https://www.genecards.org/cgi-bin/carddisp.pl?gene=LOXL3								LOXL3
TNFRSF1A	TNF Receptor Superfamily Member 1A	Protein Coding	57	GC12M006328	5.94557	https://www.genecards.org/cgi-bin/carddisp.pl?gene=TNFRSF1A								TNFRSF1A
AQP2	Aquaporin 2	Protein Coding	53	GC12P049950	5.94349	https://www.genecards.org/cgi-bin/carddisp.pl?gene=AQP2								AQP2
EGFR	Epidermal Growth Factor Receptor	Protein Coding	62	GC07P055019	5.94063	https://www.genecards.org/cgi-bin/carddisp.pl?gene=EGFR								EGFR
FAAH	Fatty Acid Amide Hydrolase	Protein Coding	54	GC01P046394	5.93944	https://www.genecards.org/cgi-bin/carddisp.pl?gene=FAAH								FAAH
FARSB	Phenylalanyl-TRNA Synthetase Subunit Beta	Protein Coding	51	GC02M222570	5.93794	https://www.genecards.org/cgi-bin/carddisp.pl?gene=FARSB								FARSB
EPAS1	Endothelial PAS Domain Protein 1	Protein Coding	57	GC02P046293	5.93597	https://www.genecards.org/cgi-bin/carddisp.pl?gene=EPAS1								EPAS1
SLC39A4	Solute Carrier Family 39 Member 4	Protein Coding	49	GC08M144409	5.93268	https://www.genecards.org/cgi-bin/carddisp.pl?gene=SLC39A4								SLC39A4
INTS4	Integrator Complex Subunit 4	Protein Coding	43	GC11M100114	5.92024	https://www.genecards.org/cgi-bin/carddisp.pl?gene=INTS4								INTS4
ITGB2	Integrin Subunit Beta 2	Protein Coding	57	GC21M044885	5.89475	https://www.genecards.org/cgi-bin/carddisp.pl?gene=ITGB2								ITGB2
SOAT2	Sterol O-Acyltransferase 2	Protein Coding	50	GC12P053103	5.89265	https://www.genecards.org/cgi-bin/carddisp.pl?gene=SOAT2								SOAT2
MMP9	Matrix Metallopeptidase 9	Protein Coding	61	GC20P046008	5.88915	https://www.genecards.org/cgi-bin/carddisp.pl?gene=MMP9								MMP9
SCP2	Sterol Carrier Protein 2	Protein Coding	52	GC01P052927	5.88578	https://www.genecards.org/cgi-bin/carddisp.pl?gene=SCP2								SCP2
MT1G	Metallothionein 1G	Protein Coding	39	GC16M056666	5.88322	https://www.genecards.org/cgi-bin/carddisp.pl?gene=MT1G								MT1G
DNM1L	Dynamin 1 Like	Protein Coding	54	GC12P032679	5.87096	https://www.genecards.org/cgi-bin/carddisp.pl?gene=DNM1L								DNM1L
MET	MET Proto-Oncogene, Receptor Tyrosine Kinase	Protein Coding	61	GC07P116672	5.87093	https://www.genecards.org/cgi-bin/carddisp.pl?gene=MET								MET
EGF	Epidermal Growth Factor	Protein Coding	58	GC04P109912	5.86378	https://www.genecards.org/cgi-bin/carddisp.pl?gene=EGF								EGF
SLC25A1	Solute Carrier Family 25 Member 1	Protein Coding	52	GC22M019407	5.85936	https://www.genecards.org/cgi-bin/carddisp.pl?gene=SLC25A1								SLC25A1
PRKACA	Protein Kinase CAMP-Activated Catalytic Subunit Alpha	Protein Coding	59	GC19M014672	5.85876	https://www.genecards.org/cgi-bin/carddisp.pl?gene=PRKACA								PRKACA
MDH1	Malate Dehydrogenase 1	Protein Coding	53	GC02P063557	5.85865	https://www.genecards.org/cgi-bin/carddisp.pl?gene=MDH1								MDH1
DPM2	Dolichyl-Phosphate Mannosyltransferase Subunit 2, Regulatory	Protein Coding	42	GC09M127935	5.8513	https://www.genecards.org/cgi-bin/carddisp.pl?gene=DPM2								DPM2
BAX	BCL2 Associated X, Apoptosis Regulator	Protein Coding	57	GC19P048954	5.84977	https://www.genecards.org/cgi-bin/carddisp.pl?gene=BAX								BAX
CYP2F1	Cytochrome P450 Family 2 Subfamily F Member 1	Protein Coding	47	GC19P041114	5.82936	https://www.genecards.org/cgi-bin/carddisp.pl?gene=CYP2F1								CYP2F1
MT-RNR1	Mitochondrially Encoded 12S RRNA	RNA Gene	18	GCMTP000642	5.81567	https://www.genecards.org/cgi-bin/carddisp.pl?gene=MT-RNR1								MT-RNR1
COX7C	Cytochrome C Oxidase Subunit 7C	Protein Coding	43	GC05P086617	5.78639	https://www.genecards.org/cgi-bin/carddisp.pl?gene=COX7C								COX7C
NOC2L	NOC2 Like Nucleolar Associated Transcriptional Repressor	Protein Coding	45	GC01M007432	5.77565	https://www.genecards.org/cgi-bin/carddisp.pl?gene=NOC2L								NOC2L
HSP90B1	Heat Shock Protein 90 Beta Family Member 1	Protein Coding	53	GC12P103930	5.76395	https://www.genecards.org/cgi-bin/carddisp.pl?gene=HSP90B1								HSP90B1
ANKRD9	Ankyrin Repeat Domain 9	Protein Coding	40	GC14M102501	5.74311	https://www.genecards.org/cgi-bin/carddisp.pl?gene=ANKRD9								ANKRD9
SETD2	SET Domain Containing 2, Histone Lysine Methyltransferase	Protein Coding	53	GC03M047033	5.73235	https://www.genecards.org/cgi-bin/carddisp.pl?gene=SETD2								SETD2
HSPA8	Heat Shock Protein Family A (Hsp70) Member 8	Protein Coding	56	GC11M123057	5.72902	https://www.genecards.org/cgi-bin/carddisp.pl?gene=HSPA8								HSPA8
COX6A2	Cytochrome C Oxidase Subunit 6A2	Protein Coding	44	GC16M038559	5.72569	https://www.genecards.org/cgi-bin/carddisp.pl?gene=COX6A2								COX6A2
ARNT	Aryl Hydrocarbon Receptor Nuclear Translocator	Protein Coding	51	GC01M150809	5.71357	https://www.genecards.org/cgi-bin/carddisp.pl?gene=ARNT								ARNT
IDE	Insulin Degrading Enzyme	Protein Coding	55	GC10M092451	5.66977	https://www.genecards.org/cgi-bin/carddisp.pl?gene=IDE								IDE
NDUFA4	NDUFA4 Mitochondrial Complex Associated	Protein Coding	50	GC07M010938	5.66781	https://www.genecards.org/cgi-bin/carddisp.pl?gene=NDUFA4								NDUFA4
SLC5A4	Solute Carrier Family 5 Member 4	Protein Coding	46	GC22M032218	5.66486	https://www.genecards.org/cgi-bin/carddisp.pl?gene=SLC5A4								SLC5A4
NR5A2	Nuclear Receptor Subfamily 5 Group A Member 2	Protein Coding	51	GC01P199996	5.6622	https://www.genecards.org/cgi-bin/carddisp.pl?gene=NR5A2								NR5A2
ADH5	Alcohol Dehydrogenase 5 (Class III), Chi Polypeptide	Protein Coding	53	GC04M099070	5.65858	https://www.genecards.org/cgi-bin/carddisp.pl?gene=ADH5								ADH5
TARDBP	TAR DNA Binding Protein	Protein Coding	53	GC01P011013	5.64738	https://www.genecards.org/cgi-bin/carddisp.pl?gene=TARDBP								TARDBP
UBIAD1	UbiA Prenyltransferase Domain Containing 1	Protein Coding	49	GC01P011273	5.64266	https://www.genecards.org/cgi-bin/carddisp.pl?gene=UBIAD1								UBIAD1
HACL1	2-Hydroxyacyl-CoA Lyase 1	Protein Coding	46	GC03M021864	5.63862	https://www.genecards.org/cgi-bin/carddisp.pl?gene=HACL1								HACL1
IL2	Interleukin 2	Protein Coding	53	GC04M122451	5.63745	https://www.genecards.org/cgi-bin/carddisp.pl?gene=IL2								IL2
SLC30A1	Solute Carrier Family 30 Member 1	Protein Coding	46	GC01M211571	5.62866	https://www.genecards.org/cgi-bin/carddisp.pl?gene=SLC30A1								SLC30A1
PON3	Paraoxonase 3	Protein Coding	51	GC07M095359	5.61678	https://www.genecards.org/cgi-bin/carddisp.pl?gene=PON3								PON3
ST3GAL4	ST3 Beta-Galactoside Alpha-2,3-Sialyltransferase 4	Protein Coding	50	GC11P126355	5.61475	https://www.genecards.org/cgi-bin/carddisp.pl?gene=ST3GAL4								ST3GAL4
AVP	Arginine Vasopressin	Protein Coding	51	GC20M003082	5.61033	https://www.genecards.org/cgi-bin/carddisp.pl?gene=AVP								AVP
PRDX2	Peroxiredoxin 2	Protein Coding	52	GC19M012796	5.60553	https://www.genecards.org/cgi-bin/carddisp.pl?gene=PRDX2								PRDX2
CAV3	Caveolin 3	Protein Coding	50	GC03P008733	5.60005	https://www.genecards.org/cgi-bin/carddisp.pl?gene=CAV3								CAV3
EPS15	Epidermal Growth Factor Receptor Pathway Substrate 15	Protein Coding	51	GC01M051354	5.59451	https://www.genecards.org/cgi-bin/carddisp.pl?gene=EPS15								EPS15
RUNX2	RUNX Family Transcription Factor 2	Protein Coding	53	GC06P092371	5.57965	https://www.genecards.org/cgi-bin/carddisp.pl?gene=RUNX2								RUNX2
VPS35L	VPS35 Endosomal Protein Sorting Factor Like	Protein Coding	41	GC16P019555	5.57936	https://www.genecards.org/cgi-bin/carddisp.pl?gene=VPS35L								VPS35L
HDAC9	Histone Deacetylase 9	Protein Coding	56	GC07P018086	5.55352	https://www.genecards.org/cgi-bin/carddisp.pl?gene=HDAC9								HDAC9
CTSB	Cathepsin B	Protein Coding	59	GC08M011842	5.55045	https://www.genecards.org/cgi-bin/carddisp.pl?gene=CTSB								CTSB
SLC10A2	Solute Carrier Family 10 Member 2	Protein Coding	48	GC13M103043	5.54872	https://www.genecards.org/cgi-bin/carddisp.pl?gene=SLC10A2								SLC10A2
CST3	Cystatin C	Protein Coding	51	GC20M023686	5.54656	https://www.genecards.org/cgi-bin/carddisp.pl?gene=CST3								CST3
FGF2	Fibroblast Growth Factor 2	Protein Coding	52	GC04P122826	5.5405	https://www.genecards.org/cgi-bin/carddisp.pl?gene=FGF2								FGF2
MBD6	Methyl-CpG Binding Domain Protein 6	Protein Coding	42	GC12P057520	5.53985	https://www.genecards.org/cgi-bin/carddisp.pl?gene=MBD6								MBD6
ENO1	Enolase 1	Protein Coding	54	GC01M008861	5.537	https://www.genecards.org/cgi-bin/carddisp.pl?gene=ENO1								ENO1
MIRLET7A1	MicroRNA Let-7a-1	RNA Gene	23	GC09P094175	5.52512	https://www.genecards.org/cgi-bin/carddisp.pl?gene=MIRLET7A1								MIRLET7A1
CCDC93	Coiled-Coil Domain Containing 93	Protein Coding	42	GC02M117915	5.52472	https://www.genecards.org/cgi-bin/carddisp.pl?gene=CCDC93								CCDC93
PTGIS	Prostaglandin I2 Synthase	Protein Coding	52	GC20M049503	5.51849	https://www.genecards.org/cgi-bin/carddisp.pl?gene=PTGIS								PTGIS
MPI	Mannose Phosphate Isomerase	Protein Coding	49	GC15P074890	5.50799	https://www.genecards.org/cgi-bin/carddisp.pl?gene=MPI								MPI
CHAT	Choline O-Acetyltransferase	Protein Coding	55	GC10P049609	5.50655	https://www.genecards.org/cgi-bin/carddisp.pl?gene=CHAT								CHAT
AGTR1	Angiotensin II Receptor Type 1	Protein Coding	58	GC03P148697	5.50344	https://www.genecards.org/cgi-bin/carddisp.pl?gene=AGTR1								AGTR1
TG	Thyroglobulin	Protein Coding	51	GC08P132866	5.49298	https://www.genecards.org/cgi-bin/carddisp.pl?gene=TG								TG
MTHFD2	Methylenetetrahydrofolate Dehydrogenase (NADP+ Dependent) 2, Methenyltetrahydrofolate Cyclohydrolase	Protein Coding	48	GC02P074186	5.48491	https://www.genecards.org/cgi-bin/carddisp.pl?gene=MTHFD2								MTHFD2
APOD	Apolipoprotein D	Protein Coding	50	GC03M195568	5.46433	https://www.genecards.org/cgi-bin/carddisp.pl?gene=APOD								APOD
HLA-DRB1	Major Histocompatibility Complex, Class II, DR Beta 1	Protein Coding	53	GC06M071772	5.45471	https://www.genecards.org/cgi-bin/carddisp.pl?gene=HLA-DRB1								HLA-DRB1
SLCO1B3	Solute Carrier Organic Anion Transporter Family Member 1B3	Protein Coding	51	GC12P020810	5.44929	https://www.genecards.org/cgi-bin/carddisp.pl?gene=SLCO1B3								SLCO1B3
CANX	Calnexin	Protein Coding	51	GC05P179678	5.44444	https://www.genecards.org/cgi-bin/carddisp.pl?gene=CANX								CANX
SCARB2	Scavenger Receptor Class B Member 2	Protein Coding	53	GC04M076158	5.44164	https://www.genecards.org/cgi-bin/carddisp.pl?gene=SCARB2								SCARB2
MAT2A	Methionine Adenosyltransferase 2A	Protein Coding	53	GC02P085900	5.44083	https://www.genecards.org/cgi-bin/carddisp.pl?gene=MAT2A								MAT2A
FGF1	Fibroblast Growth Factor 1	Protein Coding	54	GC05M142555	5.43948	https://www.genecards.org/cgi-bin/carddisp.pl?gene=FGF1								FGF1
DDIT3	DNA Damage Inducible Transcript 3	Protein Coding	52	GC12M057516	5.42843	https://www.genecards.org/cgi-bin/carddisp.pl?gene=DDIT3								DDIT3
TIMP1	TIMP Metallopeptidase Inhibitor 1	Protein Coding	52	GC0XP047711	5.41956	https://www.genecards.org/cgi-bin/carddisp.pl?gene=TIMP1								TIMP1
ACSM1	Acyl-CoA Synthetase Medium Chain Family Member 1	Protein Coding	46	GC16M020634	5.41001	https://www.genecards.org/cgi-bin/carddisp.pl?gene=ACSM1								ACSM1
UGT2B4	UDP Glucuronosyltransferase Family 2 Member B4	Protein Coding	47	GC04M069484	5.4091	https://www.genecards.org/cgi-bin/carddisp.pl?gene=UGT2B4								UGT2B4
HYOU1	Hypoxia Up-Regulated 1	Protein Coding	52	GC11M119272	5.40306	https://www.genecards.org/cgi-bin/carddisp.pl?gene=HYOU1								HYOU1
MIR130A	MicroRNA 130a	RNA Gene	24	GC11P057641	5.38364	https://www.genecards.org/cgi-bin/carddisp.pl?gene=MIR130A								MIR130A
ITPR3	Inositol 1,4,5-Trisphosphate Receptor Type 3	Protein Coding	52	GC06P033620	5.38314	https://www.genecards.org/cgi-bin/carddisp.pl?gene=ITPR3								ITPR3
COA3	Cytochrome C Oxidase Assembly Factor 3	Protein Coding	40	GC17M042795	5.3721	https://www.genecards.org/cgi-bin/carddisp.pl?gene=COA3								COA3
H4C16	H4 Histone 16	Protein Coding	42	GC12M022801	5.36516	https://www.genecards.org/cgi-bin/carddisp.pl?gene=H4C16								H4C16
UGT2B17	UDP Glucuronosyltransferase Family 2 Member B17	Protein Coding	47	GC04M068537	5.34104	https://www.genecards.org/cgi-bin/carddisp.pl?gene=UGT2B17								UGT2B17
IMMT	Inner Membrane Mitochondrial Protein	Protein Coding	47	GC02M086144	5.337	https://www.genecards.org/cgi-bin/carddisp.pl?gene=IMMT								IMMT
LOXL4	Lysyl Oxidase Like 4	Protein Coding	50	GC10M098247	5.32522	https://www.genecards.org/cgi-bin/carddisp.pl?gene=LOXL4								LOXL4
NFKB1	Nuclear Factor Kappa B Subunit 1	Protein Coding	60	GC04P102501	5.32374	https://www.genecards.org/cgi-bin/carddisp.pl?gene=NFKB1								NFKB1
SULT1A3	Sulfotransferase Family 1A Member 3	Protein Coding	43	GC16P030199	5.32038	https://www.genecards.org/cgi-bin/carddisp.pl?gene=SULT1A3								SULT1A3
UGDH	UDP-Glucose 6-Dehydrogenase	Protein Coding	52	GC04M039502	5.30846	https://www.genecards.org/cgi-bin/carddisp.pl?gene=UGDH								UGDH
SELENBP1	Selenium Binding Protein 1	Protein Coding	50	GC01M151364	5.30244	https://www.genecards.org/cgi-bin/carddisp.pl?gene=SELENBP1								SELENBP1
SPHK1	Sphingosine Kinase 1	Protein Coding	53	GC17P076376	5.28682	https://www.genecards.org/cgi-bin/carddisp.pl?gene=SPHK1								SPHK1
NT5E	5'-Nucleotidase Ecto	Protein Coding	59	GC06P085449	5.28193	https://www.genecards.org/cgi-bin/carddisp.pl?gene=NT5E								NT5E
MGP	Matrix Gla Protein	Protein Coding	49	GC12M022700	5.27823	https://www.genecards.org/cgi-bin/carddisp.pl?gene=MGP								MGP
F3	Coagulation Factor III, Tissue Factor	Protein Coding	52	GC01M094610	5.26801	https://www.genecards.org/cgi-bin/carddisp.pl?gene=F3								F3
STAT1	Signal Transducer And Activator Of Transcription 1	Protein Coding	60	GC02M190908	5.25764	https://www.genecards.org/cgi-bin/carddisp.pl?gene=STAT1								STAT1
S100B	S100 Calcium Binding Protein B	Protein Coding	51	GC21M051379	5.25135	https://www.genecards.org/cgi-bin/carddisp.pl?gene=S100B								S100B
GSTM3	Glutathione S-Transferase Mu 3	Protein Coding	53	GC01M109733	5.24771	https://www.genecards.org/cgi-bin/carddisp.pl?gene=GSTM3								GSTM3
CAVIN1	Caveolae Associated Protein 1	Protein Coding	48	GC17M051790	5.24388	https://www.genecards.org/cgi-bin/carddisp.pl?gene=CAVIN1								CAVIN1
SATB2	SATB Homeobox 2	Protein Coding	51	GC02M199269	5.23861	https://www.genecards.org/cgi-bin/carddisp.pl?gene=SATB2								SATB2
PER1	Period Circadian Regulator 1	Protein Coding	48	GC17M011049	5.23645	https://www.genecards.org/cgi-bin/carddisp.pl?gene=PER1								PER1
MT1F	Metallothionein 1F	Protein Coding	43	GC16P056657	5.22512	https://www.genecards.org/cgi-bin/carddisp.pl?gene=MT1F								MT1F
ATXN2	Ataxin 2	Protein Coding	50	GC12M111443	5.22279	https://www.genecards.org/cgi-bin/carddisp.pl?gene=ATXN2								ATXN2
HLA-A	Major Histocompatibility Complex, Class I, A	Protein Coding	52	GC06P092113	5.22059	https://www.genecards.org/cgi-bin/carddisp.pl?gene=HLA-A								HLA-A
ACMSD	Aminocarboxymuconate Semialdehyde Decarboxylase	Protein Coding	44	GC02P134838	5.21498	https://www.genecards.org/cgi-bin/carddisp.pl?gene=ACMSD								ACMSD
GPC1	Glypican 1	Protein Coding	51	GC02P240435	5.20823	https://www.genecards.org/cgi-bin/carddisp.pl?gene=GPC1								GPC1
LPXN	Leupaxin	Protein Coding	47	GC11M099445	5.20463	https://www.genecards.org/cgi-bin/carddisp.pl?gene=LPXN								LPXN
MMP3	Matrix Metallopeptidase 3	Protein Coding	57	GC11M102835	5.20158	https://www.genecards.org/cgi-bin/carddisp.pl?gene=MMP3								MMP3
KCNJ2	Potassium Inwardly Rectifying Channel Subfamily J Member 2	Protein Coding	55	GC17P070168	5.20075	https://www.genecards.org/cgi-bin/carddisp.pl?gene=KCNJ2								KCNJ2
TWIST1	Twist Family BHLH Transcription Factor 1	Protein Coding	52	GC07M019020	5.19324	https://www.genecards.org/cgi-bin/carddisp.pl?gene=TWIST1								TWIST1
APBB1	Amyloid Beta Precursor Protein Binding Family B Member 1	Protein Coding	51	GC11M006936	5.18689	https://www.genecards.org/cgi-bin/carddisp.pl?gene=APBB1								APBB1
HBG2	Hemoglobin Subunit Gamma 2	Protein Coding	47	GC11M006835	5.1804	https://www.genecards.org/cgi-bin/carddisp.pl?gene=HBG2								HBG2
THPO	Thrombopoietin	Protein Coding	50	GC03M184371	5.17274	https://www.genecards.org/cgi-bin/carddisp.pl?gene=THPO								THPO
CYBRD1	Cytochrome B Reductase 1	Protein Coding	46	GC02P171522	5.14805	https://www.genecards.org/cgi-bin/carddisp.pl?gene=CYBRD1								CYBRD1
CHST6	Carbohydrate Sulfotransferase 6	Protein Coding	50	GC16M075472	5.14708	https://www.genecards.org/cgi-bin/carddisp.pl?gene=CHST6								CHST6
THBD	Thrombomodulin	Protein Coding	53	GC20M023026	5.145	https://www.genecards.org/cgi-bin/carddisp.pl?gene=THBD								THBD
EIF2S1	Eukaryotic Translation Initiation Factor 2 Subunit Alpha	Protein Coding	50	GC14P067359	5.13822	https://www.genecards.org/cgi-bin/carddisp.pl?gene=EIF2S1								EIF2S1
DPM1	Dolichyl-Phosphate Mannosyltransferase Subunit 1, Catalytic	Protein Coding	51	GC20M050934	5.12464	https://www.genecards.org/cgi-bin/carddisp.pl?gene=DPM1								DPM1
COASY	Coenzyme A Synthase	Protein Coding	52	GC17P042561	5.12223	https://www.genecards.org/cgi-bin/carddisp.pl?gene=COASY								COASY
TERT	Telomerase Reverse Transcriptase	Protein Coding	58	GC05M001253	5.12163	https://www.genecards.org/cgi-bin/carddisp.pl?gene=TERT								TERT
TK1	Thymidine Kinase 1	Protein Coding	52	GC17M078175	5.12008	https://www.genecards.org/cgi-bin/carddisp.pl?gene=TK1								TK1
AZGP1	Alpha-2-Glycoprotein 1, Zinc-Binding	Protein Coding	51	GC07M099967	5.08939	https://www.genecards.org/cgi-bin/carddisp.pl?gene=AZGP1								AZGP1
HSPA4	Heat Shock Protein Family A (Hsp70) Member 4	Protein Coding	49	GC05P133054	5.08779	https://www.genecards.org/cgi-bin/carddisp.pl?gene=HSPA4								HSPA4
APLP1	Amyloid Beta Precursor Like Protein 1	Protein Coding	47	GC19P072747	5.08587	https://www.genecards.org/cgi-bin/carddisp.pl?gene=APLP1								APLP1
MT1E	Metallothionein 1E	Protein Coding	43	GC16P056625	5.08365	https://www.genecards.org/cgi-bin/carddisp.pl?gene=MT1E								MT1E
SNX27	Sorting Nexin 27	Protein Coding	44	GC01P151611	5.08111	https://www.genecards.org/cgi-bin/carddisp.pl?gene=SNX27								SNX27
PSMB4	Proteasome 20S Subunit Beta 4	Protein Coding	51	GC01P151399	5.07731	https://www.genecards.org/cgi-bin/carddisp.pl?gene=PSMB4								PSMB4
UQCC2	Ubiquinol-Cytochrome C Reductase Complex Assembly Factor 2	Protein Coding	43	GC06M033694	5.07533	https://www.genecards.org/cgi-bin/carddisp.pl?gene=UQCC2								UQCC2
CD40LG	CD40 Ligand	Protein Coding	57	GC0XP136649	5.05435	https://www.genecards.org/cgi-bin/carddisp.pl?gene=CD40LG								CD40LG
CDKN2A	Cyclin Dependent Kinase Inhibitor 2A	Protein Coding	57	GC09M021967	5.05042	https://www.genecards.org/cgi-bin/carddisp.pl?gene=CDKN2A								CDKN2A
CD44	CD44 Molecule (Indian Blood Group)	Protein Coding	55	GC11P035139	5.04919	https://www.genecards.org/cgi-bin/carddisp.pl?gene=CD44								CD44
LRCH2	Leucine Rich Repeats And Calponin Homology Domain Containing 2	Protein Coding	36	GC0XM115118	5.03926	https://www.genecards.org/cgi-bin/carddisp.pl?gene=LRCH2								LRCH2
PSEN1	Presenilin 1	Protein Coding	60	GC14P073136	5.03632	https://www.genecards.org/cgi-bin/carddisp.pl?gene=PSEN1								PSEN1
COG7	Component Of Oligomeric Golgi Complex 7	Protein Coding	46	GC16M023388	5.03283	https://www.genecards.org/cgi-bin/carddisp.pl?gene=COG7								COG7
WRN	WRN RecQ Like Helicase	Protein Coding	53	GC08P031033	5.02864	https://www.genecards.org/cgi-bin/carddisp.pl?gene=WRN								WRN
LAMP2	Lysosomal Associated Membrane Protein 2	Protein Coding	51	GC0XM120426	5.02299	https://www.genecards.org/cgi-bin/carddisp.pl?gene=LAMP2								LAMP2
IL1RN	Interleukin 1 Receptor Antagonist	Protein Coding	57	GC02P123802	5.00901	https://www.genecards.org/cgi-bin/carddisp.pl?gene=IL1RN								IL1RN
PLA2G10	Phospholipase A2 Group X	Protein Coding	49	GC16M014672	4.99615	https://www.genecards.org/cgi-bin/carddisp.pl?gene=PLA2G10								PLA2G10
SQLE	Squalene Epoxidase	Protein Coding	51	GC08P124998	4.99353	https://www.genecards.org/cgi-bin/carddisp.pl?gene=SQLE								SQLE
NME1	NME/NM23 Nucleoside Diphosphate Kinase 1	Protein Coding	51	GC17P062974	4.9817	https://www.genecards.org/cgi-bin/carddisp.pl?gene=NME1								NME1
ACP1	Acid Phosphatase 1	Protein Coding	50	GC02P000402	4.97982	https://www.genecards.org/cgi-bin/carddisp.pl?gene=ACP1								ACP1
INTS5	Integrator Complex Subunit 5	Protein Coding	39	GC11M099587	4.97498	https://www.genecards.org/cgi-bin/carddisp.pl?gene=INTS5								INTS5
HARS1	Histidyl-TRNA Synthetase 1	Protein Coding	51	GC05M140673	4.97491	https://www.genecards.org/cgi-bin/carddisp.pl?gene=HARS1								HARS1
GSTO2	Glutathione S-Transferase Omega 2	Protein Coding	48	GC10P104268	4.96921	https://www.genecards.org/cgi-bin/carddisp.pl?gene=GSTO2								GSTO2
WT1	WT1 Transcription Factor	Protein Coding	55	GC11M032365	4.9666	https://www.genecards.org/cgi-bin/carddisp.pl?gene=WT1								WT1
DGAT2	Diacylglycerol O-Acyltransferase 2	Protein Coding	49	GC11P075759	4.96602	https://www.genecards.org/cgi-bin/carddisp.pl?gene=DGAT2								DGAT2
C9orf72	C9orf72-SMCR8 Complex Subunit	Protein Coding	48	GC09M028534	4.96422	https://www.genecards.org/cgi-bin/carddisp.pl?gene=C9orf72								C9orf72
ATP6V0A1	ATPase H+ Transporting V0 Subunit A1	Protein Coding	49	GC17P042458	4.95586	https://www.genecards.org/cgi-bin/carddisp.pl?gene=ATP6V0A1								ATP6V0A1
PGAM4	Phosphoglycerate Mutase Family Member 4	Protein Coding	41	GC0XM077967	4.95293	https://www.genecards.org/cgi-bin/carddisp.pl?gene=PGAM4								PGAM4
CLPB	Caseinolytic Mitochondrial Matrix Peptidase Chaperone Subunit B	Protein Coding	51	GC11M099935	4.94925	https://www.genecards.org/cgi-bin/carddisp.pl?gene=CLPB								CLPB
ARSH	Arylsulfatase Family Member H	Protein Coding	39	GC0XP003006	4.94135	https://www.genecards.org/cgi-bin/carddisp.pl?gene=ARSH								ARSH
SC5D	Sterol-C5-Desaturase	Protein Coding	48	GC11P121292	4.93542	https://www.genecards.org/cgi-bin/carddisp.pl?gene=SC5D								SC5D
TREH	Trehalase	Protein Coding	50	GC11M118657	4.92418	https://www.genecards.org/cgi-bin/carddisp.pl?gene=TREH								TREH
PRDX5	Peroxiredoxin 5	Protein Coding	51	GC11P064460	4.92234	https://www.genecards.org/cgi-bin/carddisp.pl?gene=PRDX5								PRDX5
A2M	Alpha-2-Macroglobulin	Protein Coding	52	GC12M009067	4.91854	https://www.genecards.org/cgi-bin/carddisp.pl?gene=A2M								A2M
TRMU	TRNA Mitochondrial 2-Thiouridylase	Protein Coding	46	GC22P046330	4.90442	https://www.genecards.org/cgi-bin/carddisp.pl?gene=TRMU								TRMU
STEAP2	STEAP2 Metalloreductase	Protein Coding	47	GC07P090167	4.90182	https://www.genecards.org/cgi-bin/carddisp.pl?gene=STEAP2								STEAP2
CDH1	Cadherin 1	Protein Coding	56	GC16P068737	4.90173	https://www.genecards.org/cgi-bin/carddisp.pl?gene=CDH1								CDH1
CSNK2B	Casein Kinase 2 Beta	Protein Coding	55	GC06P092157	4.90138	https://www.genecards.org/cgi-bin/carddisp.pl?gene=CSNK2B								CSNK2B
CDKN1A	Cyclin Dependent Kinase Inhibitor 1A	Protein Coding	55	GC06P092294	4.90027	https://www.genecards.org/cgi-bin/carddisp.pl?gene=CDKN1A								CDKN1A
AGER	Advanced Glycosylation End-Product Specific Receptor	Protein Coding	53	GC06M032180	4.88618	https://www.genecards.org/cgi-bin/carddisp.pl?gene=AGER								AGER
SERPINA7	Serpin Family A Member 7	Protein Coding	48	GC0XM106032	4.87536	https://www.genecards.org/cgi-bin/carddisp.pl?gene=SERPINA7								SERPINA7
SFTPD	Surfactant Protein D	Protein Coding	51	GC10M079937	4.8729	https://www.genecards.org/cgi-bin/carddisp.pl?gene=SFTPD								SFTPD
SERPINA12	Serpin Family A Member 12	Protein Coding	46	GC14M094487	4.86868	https://www.genecards.org/cgi-bin/carddisp.pl?gene=SERPINA12								SERPINA12
LIF	LIF Interleukin 6 Family Cytokine	Protein Coding	50	GC22M030240	4.86445	https://www.genecards.org/cgi-bin/carddisp.pl?gene=LIF								LIF
DDOST	Dolichyl-Diphosphooligosaccharide--Protein Glycosyltransferase Non-Catalytic Subunit	Protein Coding	51	GC01M020651	4.85065	https://www.genecards.org/cgi-bin/carddisp.pl?gene=DDOST								DDOST
NAGA	Alpha-N-Acetylgalactosaminidase	Protein Coding	52	GC22M042058	4.84941	https://www.genecards.org/cgi-bin/carddisp.pl?gene=NAGA								NAGA
SDC1	Syndecan 1	Protein Coding	50	GC02M020200	4.84871	https://www.genecards.org/cgi-bin/carddisp.pl?gene=SDC1								SDC1
TDP2	Tyrosyl-DNA Phosphodiesterase 2	Protein Coding	51	GC06M024651	4.84685	https://www.genecards.org/cgi-bin/carddisp.pl?gene=TDP2								TDP2
RANBP2	RAN Binding Protein 2	Protein Coding	52	GC02P108719	4.83825	https://www.genecards.org/cgi-bin/carddisp.pl?gene=RANBP2								RANBP2
TUBB	Tubulin Beta Class I	Protein Coding	57	GC06P092134	4.8366	https://www.genecards.org/cgi-bin/carddisp.pl?gene=TUBB								TUBB
GART	Phosphoribosylglycinamide Formyltransferase, Phosphoribosylglycinamide Synthetase, Phosphoribosylaminoimidazole Synthetase	Protein Coding	50	GC21M033503	4.82717	https://www.genecards.org/cgi-bin/carddisp.pl?gene=GART								GART
CNP	2',3'-Cyclic Nucleotide 3' Phosphodiesterase	Protein Coding	49	GC17P041966	4.82469	https://www.genecards.org/cgi-bin/carddisp.pl?gene=CNP								CNP
ABCC3	ATP Binding Cassette Subfamily C Member 3	Protein Coding	53	GC17P050634	4.81483	https://www.genecards.org/cgi-bin/carddisp.pl?gene=ABCC3								ABCC3
PRDX6	Peroxiredoxin 6	Protein Coding	53	GC01P173477	4.80601	https://www.genecards.org/cgi-bin/carddisp.pl?gene=PRDX6								PRDX6
FURIN	Furin, Paired Basic Amino Acid Cleaving Enzyme	Protein Coding	54	GC15P090868	4.79996	https://www.genecards.org/cgi-bin/carddisp.pl?gene=FURIN								FURIN
CASK	Calcium/Calmodulin Dependent Serine Protein Kinase	Protein Coding	56	GC0XM041514	4.7983	https://www.genecards.org/cgi-bin/carddisp.pl?gene=CASK								CASK
CSF1	Colony Stimulating Factor 1	Protein Coding	51	GC01P109911	4.79187	https://www.genecards.org/cgi-bin/carddisp.pl?gene=CSF1								CSF1
CFI	Complement Factor I	Protein Coding	54	GC04M109732	4.78611	https://www.genecards.org/cgi-bin/carddisp.pl?gene=CFI								CFI
SLC28A1	Solute Carrier Family 28 Member 1	Protein Coding	50	GC15P084884	4.76176	https://www.genecards.org/cgi-bin/carddisp.pl?gene=SLC28A1								SLC28A1
KLC2	Kinesin Light Chain 2	Protein Coding	49	GC11P070929	4.76143	https://www.genecards.org/cgi-bin/carddisp.pl?gene=KLC2								KLC2
SLC3A2	Solute Carrier Family 3 Member 2	Protein Coding	50	GC11P062856	4.7596	https://www.genecards.org/cgi-bin/carddisp.pl?gene=SLC3A2								SLC3A2
RELA	RELA Proto-Oncogene, NF-KB Subunit	Protein Coding	59	GC11M065653	4.75685	https://www.genecards.org/cgi-bin/carddisp.pl?gene=RELA								RELA
NTRK2	Neurotrophic Receptor Tyrosine Kinase 2	Protein Coding	60	GC09P084668	4.7348	https://www.genecards.org/cgi-bin/carddisp.pl?gene=NTRK2								NTRK2
DCTN4	Dynactin Subunit 4	Protein Coding	44	GC05M150708	4.73422	https://www.genecards.org/cgi-bin/carddisp.pl?gene=DCTN4								DCTN4
GAD1	Glutamate Decarboxylase 1	Protein Coding	56	GC02P170813	4.72385	https://www.genecards.org/cgi-bin/carddisp.pl?gene=GAD1								GAD1
MIR133A1	MicroRNA 133a-1	RNA Gene	19	GC18M027630	4.71652	https://www.genecards.org/cgi-bin/carddisp.pl?gene=MIR133A1								MIR133A1
FLNA	Filamin A	Protein Coding	55	GC0XM154348	4.71077	https://www.genecards.org/cgi-bin/carddisp.pl?gene=FLNA								FLNA
CSN1S1	Casein Alpha S1	Protein Coding	43	GC04P069932	4.71033	https://www.genecards.org/cgi-bin/carddisp.pl?gene=CSN1S1								CSN1S1
KRT18	Keratin 18	Protein Coding	56	GC12P052948	4.70565	https://www.genecards.org/cgi-bin/carddisp.pl?gene=KRT18								KRT18
TFF3	Trefoil Factor 3	Protein Coding	47	GC21M042311	4.69974	https://www.genecards.org/cgi-bin/carddisp.pl?gene=TFF3								TFF3
LDHB	Lactate Dehydrogenase B	Protein Coding	53	GC12M021635	4.69925	https://www.genecards.org/cgi-bin/carddisp.pl?gene=LDHB								LDHB
DNM1	Dynamin 1	Protein Coding	57	GC09P128191	4.69652	https://www.genecards.org/cgi-bin/carddisp.pl?gene=DNM1								DNM1
XBP1	X-Box Binding Protein 1	Protein Coding	52	GC22M028794	4.69092	https://www.genecards.org/cgi-bin/carddisp.pl?gene=XBP1								XBP1
ACE2	Angiotensin Converting Enzyme 2	Protein Coding	56	GC0XM015494	4.6876	https://www.genecards.org/cgi-bin/carddisp.pl?gene=ACE2								ACE2
MDM2	MDM2 Proto-Oncogene	Protein Coding	59	GC12P068808	4.68093	https://www.genecards.org/cgi-bin/carddisp.pl?gene=MDM2								MDM2
SLC1A2	Solute Carrier Family 1 Member 2	Protein Coding	56	GC11M035267	4.67727	https://www.genecards.org/cgi-bin/carddisp.pl?gene=SLC1A2								SLC1A2
ADPRH	ADP-Ribosylarginine Hydrolase	Protein Coding	42	GC03P119579	4.67524	https://www.genecards.org/cgi-bin/carddisp.pl?gene=ADPRH								ADPRH
COQ2	Coenzyme Q2, Polyprenyltransferase	Protein Coding	46	GC04M083261	4.67149	https://www.genecards.org/cgi-bin/carddisp.pl?gene=COQ2								COQ2
SOCS3	Suppressor Of Cytokine Signaling 3	Protein Coding	50	GC17M078356	4.65362	https://www.genecards.org/cgi-bin/carddisp.pl?gene=SOCS3								SOCS3
ABL1	ABL Proto-Oncogene 1, Non-Receptor Tyrosine Kinase	Protein Coding	59	GC09P130713	4.65321	https://www.genecards.org/cgi-bin/carddisp.pl?gene=ABL1								ABL1
SERPINF1	Serpin Family F Member 1	Protein Coding	53	GC17P001766	4.6459	https://www.genecards.org/cgi-bin/carddisp.pl?gene=SERPINF1								SERPINF1
SLC6A4	Solute Carrier Family 6 Member 4	Protein Coding	55	GC17M030194	4.64156	https://www.genecards.org/cgi-bin/carddisp.pl?gene=SLC6A4								SLC6A4
CEP290	Centrosomal Protein 290	Protein Coding	48	GC12M088049	4.64116	https://www.genecards.org/cgi-bin/carddisp.pl?gene=CEP290								CEP290
SCG5	Secretogranin V	Protein Coding	43	GC15P032641	4.63482	https://www.genecards.org/cgi-bin/carddisp.pl?gene=SCG5								SCG5
B4GALT1	Beta-1,4-Galactosyltransferase 1	Protein Coding	53	GC09M033100	4.63017	https://www.genecards.org/cgi-bin/carddisp.pl?gene=B4GALT1								B4GALT1
ACSM2A	Acyl-CoA Synthetase Medium Chain Family Member 2A	Protein Coding	39	GC16P020463	4.62361	https://www.genecards.org/cgi-bin/carddisp.pl?gene=ACSM2A								ACSM2A
FUS	FUS RNA Binding Protein	Protein Coding	51	GC16P031180	4.62251	https://www.genecards.org/cgi-bin/carddisp.pl?gene=FUS								FUS
MPDU1	Mannose-P-Dolichol Utilization Defect 1	Protein Coding	48	GC17P007583	4.61446	https://www.genecards.org/cgi-bin/carddisp.pl?gene=MPDU1								MPDU1
SLC7A11	Solute Carrier Family 7 Member 11	Protein Coding	51	GC04M138164	4.60737	https://www.genecards.org/cgi-bin/carddisp.pl?gene=SLC7A11								SLC7A11
RORC	RAR Related Orphan Receptor C	Protein Coding	51	GC01M151806	4.60056	https://www.genecards.org/cgi-bin/carddisp.pl?gene=RORC								RORC
C11orf65	Chromosome 11 Open Reading Frame 65	Protein Coding	36	GC11M108308	4.59851	https://www.genecards.org/cgi-bin/carddisp.pl?gene=C11orf65								C11orf65
SLC35A2	Solute Carrier Family 35 Member A2	Protein Coding	47	GC0XM048903	4.59653	https://www.genecards.org/cgi-bin/carddisp.pl?gene=SLC35A2								SLC35A2
ELAVL1	ELAV Like RNA Binding Protein 1	Protein Coding	47	GC19M007958	4.59243	https://www.genecards.org/cgi-bin/carddisp.pl?gene=ELAVL1								ELAVL1
DIO3	Iodothyronine Deiodinase 3	Protein Coding	46	GC14P110707	4.58313	https://www.genecards.org/cgi-bin/carddisp.pl?gene=DIO3								DIO3
ALG8	ALG8 Alpha-1,3-Glucosyltransferase	Protein Coding	50	GC11M100118	4.56989	https://www.genecards.org/cgi-bin/carddisp.pl?gene=ALG8								ALG8
PCSK7	Proprotein Convertase Subtilisin/Kexin Type 7	Protein Coding	51	GC11M117199	4.56955	https://www.genecards.org/cgi-bin/carddisp.pl?gene=PCSK7								PCSK7
VIM	Vimentin	Protein Coding	57	GC10P017227	4.56699	https://www.genecards.org/cgi-bin/carddisp.pl?gene=VIM								VIM
SSR4	Signal Sequence Receptor Subunit 4	Protein Coding	48	GC0XP153793	4.56557	https://www.genecards.org/cgi-bin/carddisp.pl?gene=SSR4								SSR4
CROT	Carnitine O-Octanoyltransferase	Protein Coding	46	GC07P087369	4.56096	https://www.genecards.org/cgi-bin/carddisp.pl?gene=CROT								CROT
GGCX	Gamma-Glutamyl Carboxylase	Protein Coding	55	GC02M085544	4.55705	https://www.genecards.org/cgi-bin/carddisp.pl?gene=GGCX								GGCX
ALAS1	5'-Aminolevulinate Synthase 1	Protein Coding	50	GC03P052198	4.55628	https://www.genecards.org/cgi-bin/carddisp.pl?gene=ALAS1								ALAS1
VWF	Von Willebrand Factor	Protein Coding	55	GC12M005949	4.55574	https://www.genecards.org/cgi-bin/carddisp.pl?gene=VWF								VWF
LGALS1	Galectin 1	Protein Coding	50	GC22P037675	4.55304	https://www.genecards.org/cgi-bin/carddisp.pl?gene=LGALS1								LGALS1
SERPING1	Serpin Family G Member 1	Protein Coding	54	GC11P057597	4.55127	https://www.genecards.org/cgi-bin/carddisp.pl?gene=SERPING1								SERPING1
CYP51A1	Cytochrome P450 Family 51 Subfamily A Member 1	Protein Coding	50	GC07M092112	4.54996	https://www.genecards.org/cgi-bin/carddisp.pl?gene=CYP51A1								CYP51A1
BTK	Bruton Tyrosine Kinase	Protein Coding	60	GC0XM101349	4.54712	https://www.genecards.org/cgi-bin/carddisp.pl?gene=BTK								BTK
SLC4A4	Solute Carrier Family 4 Member 4	Protein Coding	53	GC04P071063	4.54314	https://www.genecards.org/cgi-bin/carddisp.pl?gene=SLC4A4								SLC4A4
TOP1	DNA Topoisomerase I	Protein Coding	55	GC20P041028	4.54222	https://www.genecards.org/cgi-bin/carddisp.pl?gene=TOP1								TOP1
ZEB1	Zinc Finger E-Box Binding Homeobox 1	Protein Coding	56	GC10P031318	4.53222	https://www.genecards.org/cgi-bin/carddisp.pl?gene=ZEB1								ZEB1
PTGES3	Prostaglandin E Synthase 3	Protein Coding	51	GC12M057070	4.53183	https://www.genecards.org/cgi-bin/carddisp.pl?gene=PTGES3								PTGES3
PLAT	Plasminogen Activator, Tissue Type	Protein Coding	57	GC08M042174	4.52576	https://www.genecards.org/cgi-bin/carddisp.pl?gene=PLAT								PLAT
GSTA4	Glutathione S-Transferase Alpha 4	Protein Coding	47	GC06M052977	4.52113	https://www.genecards.org/cgi-bin/carddisp.pl?gene=GSTA4								GSTA4
NQO2	N-Ribosyldihydronicotinamide:Quinone Reductase 2	Protein Coding	51	GC06P003332	4.52012	https://www.genecards.org/cgi-bin/carddisp.pl?gene=NQO2								NQO2
IL2RA	Interleukin 2 Receptor Subunit Alpha	Protein Coding	57	GC10M006010	4.51328	https://www.genecards.org/cgi-bin/carddisp.pl?gene=IL2RA								IL2RA
HTN3	Histatin 3	Protein Coding	38	GC04P070028	4.5128	https://www.genecards.org/cgi-bin/carddisp.pl?gene=HTN3								HTN3
IL4	Interleukin 4	Protein Coding	53	GC05P132673	4.51146	https://www.genecards.org/cgi-bin/carddisp.pl?gene=IL4								IL4
TJP1	Tight Junction Protein 1	Protein Coding	51	GC15M029699	4.49511	https://www.genecards.org/cgi-bin/carddisp.pl?gene=TJP1								TJP1
NDUFB8	NADH:Ubiquinone Oxidoreductase Subunit B8	Protein Coding	48	GC10M100523	4.49173	https://www.genecards.org/cgi-bin/carddisp.pl?gene=NDUFB8								NDUFB8
CTRL	Chymotrypsin Like	Protein Coding	47	GC16M067927	4.48557	https://www.genecards.org/cgi-bin/carddisp.pl?gene=CTRL								CTRL
ACSM2B	Acyl-CoA Synthetase Medium Chain Family Member 2B	Protein Coding	40	GC16M020547	4.48544	https://www.genecards.org/cgi-bin/carddisp.pl?gene=ACSM2B								ACSM2B
GFM2	GTP Dependent Ribosome Recycling Factor Mitochondrial 2	Protein Coding	47	GC05M074721	4.48348	https://www.genecards.org/cgi-bin/carddisp.pl?gene=GFM2								GFM2
FKBP4	FKBP Prolyl Isomerase 4	Protein Coding	52	GC12P002795	4.47662	https://www.genecards.org/cgi-bin/carddisp.pl?gene=FKBP4								FKBP4
COX6C	Cytochrome C Oxidase Subunit 6C	Protein Coding	44	GC08M099899	4.47596	https://www.genecards.org/cgi-bin/carddisp.pl?gene=COX6C								COX6C
PAOX	Polyamine Oxidase	Protein Coding	46	GC10P133379	4.47378	https://www.genecards.org/cgi-bin/carddisp.pl?gene=PAOX								PAOX
KCNQ1	Potassium Voltage-Gated Channel Subfamily Q Member 1	Protein Coding	57	GC11P002444	4.46981	https://www.genecards.org/cgi-bin/carddisp.pl?gene=KCNQ1								KCNQ1
XRCC1	X-Ray Repair Cross Complementing 1	Protein Coding	51	GC19M043543	4.46976	https://www.genecards.org/cgi-bin/carddisp.pl?gene=XRCC1								XRCC1
CEP104	Centrosomal Protein 104	Protein Coding	43	GC01M003812	4.46481	https://www.genecards.org/cgi-bin/carddisp.pl?gene=CEP104								CEP104
PIK3C3	Phosphatidylinositol 3-Kinase Catalytic Subunit Type 3	Protein Coding	55	GC18P041955	4.4601	https://www.genecards.org/cgi-bin/carddisp.pl?gene=PIK3C3								PIK3C3
MSH2	MutS Homolog 2	Protein Coding	56	GC02P047403	4.45599	https://www.genecards.org/cgi-bin/carddisp.pl?gene=MSH2								MSH2
MIR26B	MicroRNA 26b	RNA Gene	25	GC02P218402	4.45373	https://www.genecards.org/cgi-bin/carddisp.pl?gene=MIR26B								MIR26B
PIK3CB	Phosphatidylinositol-4,5-Bisphosphate 3-Kinase Catalytic Subunit Beta	Protein Coding	55	GC03M138652	4.45167	https://www.genecards.org/cgi-bin/carddisp.pl?gene=PIK3CB								PIK3CB
GAST	Gastrin	Protein Coding	46	GC17P041712	4.45007	https://www.genecards.org/cgi-bin/carddisp.pl?gene=GAST								GAST
COPZ1	COPI Coat Complex Subunit Zeta 1	Protein Coding	46	GC12P054301	4.44356	https://www.genecards.org/cgi-bin/carddisp.pl?gene=COPZ1								COPZ1
TNFRSF1B	TNF Receptor Superfamily Member 1B	Protein Coding	56	GC01P012301	4.43807	https://www.genecards.org/cgi-bin/carddisp.pl?gene=TNFRSF1B								TNFRSF1B
GFAP	Glial Fibrillary Acidic Protein	Protein Coding	55	GC17M051925	4.43539	https://www.genecards.org/cgi-bin/carddisp.pl?gene=GFAP								GFAP
GSN	Gelsolin	Protein Coding	56	GC09P121201	4.42891	https://www.genecards.org/cgi-bin/carddisp.pl?gene=GSN								GSN
GPX3	Glutathione Peroxidase 3	Protein Coding	47	GC05P150997	4.42523	https://www.genecards.org/cgi-bin/carddisp.pl?gene=GPX3								GPX3
KIF1C	Kinesin Family Member 1C	Protein Coding	48	GC17P005611	4.42087	https://www.genecards.org/cgi-bin/carddisp.pl?gene=KIF1C								KIF1C
CDK1	Cyclin Dependent Kinase 1	Protein Coding	54	GC10P060772	4.41217	https://www.genecards.org/cgi-bin/carddisp.pl?gene=CDK1								CDK1
ITGAM	Integrin Subunit Alpha M	Protein Coding	55	GC16P042850	4.40566	https://www.genecards.org/cgi-bin/carddisp.pl?gene=ITGAM								ITGAM
TFEB	Transcription Factor EB	Protein Coding	48	GC06M071932	4.39908	https://www.genecards.org/cgi-bin/carddisp.pl?gene=TFEB								TFEB
IKBKG	Inhibitor Of Nuclear Factor Kappa B Kinase Regulatory Subunit Gamma	Protein Coding	55	GC0XP154541	4.38734	https://www.genecards.org/cgi-bin/carddisp.pl?gene=IKBKG								IKBKG
MYL2	Myosin Light Chain 2	Protein Coding	55	GC12M110910	4.38531	https://www.genecards.org/cgi-bin/carddisp.pl?gene=MYL2								MYL2
CASP7	Caspase 7	Protein Coding	56	GC10P113679	4.38268	https://www.genecards.org/cgi-bin/carddisp.pl?gene=CASP7								CASP7
GNRH1	Gonadotropin Releasing Hormone 1	Protein Coding	47	GC08M025419	4.37675	https://www.genecards.org/cgi-bin/carddisp.pl?gene=GNRH1								GNRH1
PGD	Phosphogluconate Dehydrogenase	Protein Coding	54	GC01P010398	4.37376	https://www.genecards.org/cgi-bin/carddisp.pl?gene=PGD								PGD
CTSG	Cathepsin G	Protein Coding	52	GC14M024573	4.37287	https://www.genecards.org/cgi-bin/carddisp.pl?gene=CTSG								CTSG
MIR30B	MicroRNA 30b	RNA Gene	24	GC08M134800	4.35898	https://www.genecards.org/cgi-bin/carddisp.pl?gene=MIR30B								MIR30B
LALBA	Lactalbumin Alpha	Protein Coding	45	GC12M048567	4.354	https://www.genecards.org/cgi-bin/carddisp.pl?gene=LALBA								LALBA
ATP8B1	ATPase Phospholipid Transporting 8B1	Protein Coding	47	GC18M057646	4.35354	https://www.genecards.org/cgi-bin/carddisp.pl?gene=ATP8B1								ATP8B1
SCN5A	Sodium Voltage-Gated Channel Alpha Subunit 5	Protein Coding	57	GC03M038549	4.3525	https://www.genecards.org/cgi-bin/carddisp.pl?gene=SCN5A								SCN5A
ACSM3	Acyl-CoA Synthetase Medium Chain Family Member 3	Protein Coding	46	GC16P020610	4.34999	https://www.genecards.org/cgi-bin/carddisp.pl?gene=ACSM3								ACSM3
ALG6	ALG6 Alpha-1,3-Glucosyltransferase	Protein Coding	47	GC01P063367	4.3499	https://www.genecards.org/cgi-bin/carddisp.pl?gene=ALG6								ALG6
PAFAH1B1	Platelet Activating Factor Acetylhydrolase 1b Regulatory Subunit 1	Protein Coding	53	GC17P002593	4.34985	https://www.genecards.org/cgi-bin/carddisp.pl?gene=PAFAH1B1								PAFAH1B1
SELP	Selectin P	Protein Coding	52	GC01M169558	4.3423	https://www.genecards.org/cgi-bin/carddisp.pl?gene=SELP								SELP
RIPK1	Receptor Interacting Serine/Threonine Kinase 1	Protein Coding	56	GC06P003333	4.34112	https://www.genecards.org/cgi-bin/carddisp.pl?gene=RIPK1								RIPK1
PRND	Prion Like Protein Doppel	Protein Coding	43	GC20P004702	4.33423	https://www.genecards.org/cgi-bin/carddisp.pl?gene=PRND								PRND
IDH3A	Isocitrate Dehydrogenase (NAD(+)) 3 Catalytic Subunit Alpha	Protein Coding	52	GC15P078131	4.33263	https://www.genecards.org/cgi-bin/carddisp.pl?gene=IDH3A								IDH3A
TAC3	Tachykinin Precursor 3	Protein Coding	50	GC12M057108	4.32603	https://www.genecards.org/cgi-bin/carddisp.pl?gene=TAC3								TAC3
FBLN5	Fibulin 5	Protein Coding	54	GC14M091869	4.32518	https://www.genecards.org/cgi-bin/carddisp.pl?gene=FBLN5								FBLN5
IL3	Interleukin 3	Protein Coding	52	GC05P132060	4.3241	https://www.genecards.org/cgi-bin/carddisp.pl?gene=IL3								IL3
FASLG	Fas Ligand	Protein Coding	55	GC01P172628	4.32378	https://www.genecards.org/cgi-bin/carddisp.pl?gene=FASLG								FASLG
IGFALS	Insulin Like Growth Factor Binding Protein Acid Labile Subunit	Protein Coding	50	GC16M001790	4.31239	https://www.genecards.org/cgi-bin/carddisp.pl?gene=IGFALS								IGFALS
RPE65	Retinoid Isomerohydrolase RPE65	Protein Coding	51	GC01M068428	4.31077	https://www.genecards.org/cgi-bin/carddisp.pl?gene=RPE65								RPE65
TIMM8A	Translocase Of Inner Mitochondrial Membrane 8A	Protein Coding	48	GC0XM101345	4.3076	https://www.genecards.org/cgi-bin/carddisp.pl?gene=TIMM8A								TIMM8A
GCGR	Glucagon Receptor	Protein Coding	53	GC17P081804	4.29964	https://www.genecards.org/cgi-bin/carddisp.pl?gene=GCGR								GCGR
FTMT	Ferritin Mitochondrial	Protein Coding	43	GC05P121851	4.29818	https://www.genecards.org/cgi-bin/carddisp.pl?gene=FTMT								FTMT
MT1B	Metallothionein 1B	Protein Coding	39	GC16P057123	4.29675	https://www.genecards.org/cgi-bin/carddisp.pl?gene=MT1B								MT1B
NFS1	NFS1 Cysteine Desulfurase	Protein Coding	52	GC20M035668	4.28707	https://www.genecards.org/cgi-bin/carddisp.pl?gene=NFS1								NFS1
HSF1	Heat Shock Transcription Factor 1	Protein Coding	53	GC08P144291	4.2832	https://www.genecards.org/cgi-bin/carddisp.pl?gene=HSF1								HSF1
ADAMTS13	ADAM Metallopeptidase With Thrombospondin Type 1 Motif 13	Protein Coding	55	GC09P133414	4.27272	https://www.genecards.org/cgi-bin/carddisp.pl?gene=ADAMTS13								ADAMTS13
SLC26A4	Solute Carrier Family 26 Member 4	Protein Coding	49	GC07P107660	4.27263	https://www.genecards.org/cgi-bin/carddisp.pl?gene=SLC26A4								SLC26A4
CFL1	Cofilin 1	Protein Coding	52	GC11M065823	4.27211	https://www.genecards.org/cgi-bin/carddisp.pl?gene=CFL1								CFL1
PDGFB	Platelet Derived Growth Factor Subunit B	Protein Coding	58	GC22M062326	4.26594	https://www.genecards.org/cgi-bin/carddisp.pl?gene=PDGFB								PDGFB
MT1H	Metallothionein 1H	Protein Coding	40	GC16P057136	4.26475	https://www.genecards.org/cgi-bin/carddisp.pl?gene=MT1H								MT1H
RUNX1	RUNX Family Transcription Factor 1	Protein Coding	56	GC21M034787	4.26004	https://www.genecards.org/cgi-bin/carddisp.pl?gene=RUNX1								RUNX1
OXT	Oxytocin/Neurophysin I Prepropeptide	Protein Coding	44	GC20P004488	4.25973	https://www.genecards.org/cgi-bin/carddisp.pl?gene=OXT								OXT
VTN	Vitronectin	Protein Coding	51	GC17M051189	4.25644	https://www.genecards.org/cgi-bin/carddisp.pl?gene=VTN								VTN
SPG7	SPG7 Matrix AAA Peptidase Subunit, Paraplegin	Protein Coding	51	GC16P091579	4.25207	https://www.genecards.org/cgi-bin/carddisp.pl?gene=SPG7								SPG7
CREB1	CAMP Responsive Element Binding Protein 1	Protein Coding	56	GC02P207529	4.25182	https://www.genecards.org/cgi-bin/carddisp.pl?gene=CREB1								CREB1
ADAM17	ADAM Metallopeptidase Domain 17	Protein Coding	58	GC02M009488	4.2508	https://www.genecards.org/cgi-bin/carddisp.pl?gene=ADAM17								ADAM17
LTA4H	Leukotriene A4 Hydrolase	Protein Coding	53	GC12M096000	4.22784	https://www.genecards.org/cgi-bin/carddisp.pl?gene=LTA4H								LTA4H
SESN2	Sestrin 2	Protein Coding	45	GC01P028485	4.22386	https://www.genecards.org/cgi-bin/carddisp.pl?gene=SESN2								SESN2
BLZF1	Basic Leucine Zipper Nuclear Factor 1	Protein Coding	45	GC01P169367	4.21134	https://www.genecards.org/cgi-bin/carddisp.pl?gene=BLZF1								BLZF1
YWHAB	Tyrosine 3-Monooxygenase/Tryptophan 5-Monooxygenase Activation Protein Beta	Protein Coding	53	GC20P044885	4.2089	https://www.genecards.org/cgi-bin/carddisp.pl?gene=YWHAB								YWHAB
MIR205	MicroRNA 205	RNA Gene	22	GC01P209432	4.20739	https://www.genecards.org/cgi-bin/carddisp.pl?gene=MIR205								MIR205
ARF1	ADP Ribosylation Factor 1	Protein Coding	51	GC01P228082	4.20626	https://www.genecards.org/cgi-bin/carddisp.pl?gene=ARF1								ARF1
SRD5A3	Steroid 5 Alpha-Reductase 3	Protein Coding	50	GC04P055346	4.20056	https://www.genecards.org/cgi-bin/carddisp.pl?gene=SRD5A3								SRD5A3
CHUK	Component Of Inhibitor Of Nuclear Factor Kappa B Kinase Complex	Protein Coding	58	GC10M100202	4.1902	https://www.genecards.org/cgi-bin/carddisp.pl?gene=CHUK								CHUK
PIGY	Phosphatidylinositol Glycan Anchor Biosynthesis Class Y	Protein Coding	42	GC04M088520	4.18466	https://www.genecards.org/cgi-bin/carddisp.pl?gene=PIGY								PIGY
CCR5	C-C Motif Chemokine Receptor 5	Protein Coding	53	GC03P047615	4.18412	https://www.genecards.org/cgi-bin/carddisp.pl?gene=CCR5								CCR5
IFNA1	Interferon Alpha 1	Protein Coding	45	GC09P021611	4.18289	https://www.genecards.org/cgi-bin/carddisp.pl?gene=IFNA1								IFNA1
SLPI	Secretory Leukocyte Peptidase Inhibitor	Protein Coding	47	GC20M045252	4.17956	https://www.genecards.org/cgi-bin/carddisp.pl?gene=SLPI								SLPI
LACTB	Lactamase Beta	Protein Coding	43	GC15P124644	4.17758	https://www.genecards.org/cgi-bin/carddisp.pl?gene=LACTB								LACTB
SELENOP	Selenoprotein P	Protein Coding	43	GC05M042800	4.17696	https://www.genecards.org/cgi-bin/carddisp.pl?gene=SELENOP								SELENOP
CSMD1	CUB And Sushi Multiple Domains 1	Protein Coding	44	GC08M002953	4.16857	https://www.genecards.org/cgi-bin/carddisp.pl?gene=CSMD1								CSMD1
CA1	Carbonic Anhydrase 1	Protein Coding	54	GC08M085327	4.16551	https://www.genecards.org/cgi-bin/carddisp.pl?gene=CA1								CA1
HDC	Histidine Decarboxylase	Protein Coding	51	GC15M050241	4.16466	https://www.genecards.org/cgi-bin/carddisp.pl?gene=HDC								HDC
BECN1	Beclin 1	Protein Coding	52	GC17M042810	4.16315	https://www.genecards.org/cgi-bin/carddisp.pl?gene=BECN1								BECN1
MT1DP	Metallothionein 1D, Pseudogene	Pseudogene	25	GC16P056643	4.15555	https://www.genecards.org/cgi-bin/carddisp.pl?gene=MT1DP								MT1DP
SCT	Secretin	Protein Coding	39	GC11M000626	4.15335	https://www.genecards.org/cgi-bin/carddisp.pl?gene=SCT								SCT
BLVRB	Biliverdin Reductase B	Protein Coding	46	GC19M040447	4.14641	https://www.genecards.org/cgi-bin/carddisp.pl?gene=BLVRB								BLVRB
OLR1	Oxidized Low Density Lipoprotein Receptor 1	Protein Coding	50	GC12M022629	4.14136	https://www.genecards.org/cgi-bin/carddisp.pl?gene=OLR1								OLR1
COL1A1	Collagen Type I Alpha 1 Chain	Protein Coding	56	GC17M052191	4.141	https://www.genecards.org/cgi-bin/carddisp.pl?gene=COL1A1								COL1A1
P2RX7	Purinergic Receptor P2X 7	Protein Coding	54	GC12P126979	4.13814	https://www.genecards.org/cgi-bin/carddisp.pl?gene=P2RX7								P2RX7
KCNN2	Potassium Calcium-Activated Channel Subfamily N Member 2	Protein Coding	51	GC05P114058	4.13656	https://www.genecards.org/cgi-bin/carddisp.pl?gene=KCNN2								KCNN2
MEG3	Maternally Expressed 3	RNA Gene	31	GC14P110892	4.13173	https://www.genecards.org/cgi-bin/carddisp.pl?gene=MEG3								MEG3
ALG9	ALG9 Alpha-1,2-Mannosyltransferase	Protein Coding	50	GC11M112538	4.11992	https://www.genecards.org/cgi-bin/carddisp.pl?gene=ALG9								ALG9
HBEGF	Heparin Binding EGF Like Growth Factor	Protein Coding	50	GC05M140332	4.11898	https://www.genecards.org/cgi-bin/carddisp.pl?gene=HBEGF								HBEGF
SERPINF2	Serpin Family F Member 2	Protein Coding	52	GC17P001742	4.11435	https://www.genecards.org/cgi-bin/carddisp.pl?gene=SERPINF2								SERPINF2
TGOLN2	Trans-Golgi Network Protein 2	Protein Coding	44	GC02M085318	4.11432	https://www.genecards.org/cgi-bin/carddisp.pl?gene=TGOLN2								TGOLN2
ITGB3	Integrin Subunit Beta 3	Protein Coding	59	GC17P062247	4.11136	https://www.genecards.org/cgi-bin/carddisp.pl?gene=ITGB3								ITGB3
NGFR	Nerve Growth Factor Receptor	Protein Coding	54	GC17P049495	4.108	https://www.genecards.org/cgi-bin/carddisp.pl?gene=NGFR								NGFR
COX20	Cytochrome C Oxidase Assembly Factor COX20	Protein Coding	47	GC01P244839	4.10166	https://www.genecards.org/cgi-bin/carddisp.pl?gene=COX20								COX20
PRDM2	PR/SET Domain 2	Protein Coding	47	GC01P013700	4.09193	https://www.genecards.org/cgi-bin/carddisp.pl?gene=PRDM2								PRDM2
CD274	CD274 Molecule	Protein Coding	52	GC09P005450	4.08552	https://www.genecards.org/cgi-bin/carddisp.pl?gene=CD274								CD274
ATP6AP2	ATPase H+ Transporting Accessory Protein 2	Protein Coding	52	GC0XP040582	4.07994	https://www.genecards.org/cgi-bin/carddisp.pl?gene=ATP6AP2								ATP6AP2
PHKG1	Phosphorylase Kinase Catalytic Subunit Gamma 1	Protein Coding	50	GC07M056080	4.07965	https://www.genecards.org/cgi-bin/carddisp.pl?gene=PHKG1								PHKG1
ADCY10	Adenylate Cyclase 10	Protein Coding	50	GC01M167809	4.07959	https://www.genecards.org/cgi-bin/carddisp.pl?gene=ADCY10								ADCY10
TLR2	Toll Like Receptor 2	Protein Coding	59	GC04P153684	4.07691	https://www.genecards.org/cgi-bin/carddisp.pl?gene=TLR2								TLR2
XK	X-Linked Kx Blood Group Antigen, Kell And VPS13A Binding Protein	Protein Coding	47	GC0XP037685	4.07589	https://www.genecards.org/cgi-bin/carddisp.pl?gene=XK								XK
MYO5B	Myosin VB	Protein Coding	50	GC18M049822	4.07384	https://www.genecards.org/cgi-bin/carddisp.pl?gene=MYO5B								MYO5B
CYP3A43	Cytochrome P450 Family 3 Subfamily A Member 43	Protein Coding	46	GC07P099833	4.06485	https://www.genecards.org/cgi-bin/carddisp.pl?gene=CYP3A43								CYP3A43
ADAM10	ADAM Metallopeptidase Domain 10	Protein Coding	60	GC15M058588	4.06049	https://www.genecards.org/cgi-bin/carddisp.pl?gene=ADAM10								ADAM10
IL7	Interleukin 7	Protein Coding	50	GC08M078689	4.0561	https://www.genecards.org/cgi-bin/carddisp.pl?gene=IL7								IL7
CEBPB	CCAAT Enhancer Binding Protein Beta	Protein Coding	50	GC20P050190	4.05607	https://www.genecards.org/cgi-bin/carddisp.pl?gene=CEBPB								CEBPB
MLH1	MutL Homolog 1	Protein Coding	55	GC03P036993	4.04724	https://www.genecards.org/cgi-bin/carddisp.pl?gene=MLH1								MLH1
SRC	SRC Proto-Oncogene, Non-Receptor Tyrosine Kinase	Protein Coding	58	GC20P037344	4.04423	https://www.genecards.org/cgi-bin/carddisp.pl?gene=SRC								SRC
CCN2	Cellular Communication Network Factor 2	Protein Coding	53	GC06M131948	4.03712	https://www.genecards.org/cgi-bin/carddisp.pl?gene=CCN2								CCN2
COX6A1	Cytochrome C Oxidase Subunit 6A1	Protein Coding	50	GC12P120439	4.03699	https://www.genecards.org/cgi-bin/carddisp.pl?gene=COX6A1								COX6A1
NGF	Nerve Growth Factor	Protein Coding	58	GC01M115285	4.03321	https://www.genecards.org/cgi-bin/carddisp.pl?gene=NGF								NGF
ALG11	ALG11 Alpha-1,2-Mannosyltransferase	Protein Coding	48	GC13P052012	4.02953	https://www.genecards.org/cgi-bin/carddisp.pl?gene=ALG11								ALG11
CCNA2	Cyclin A2	Protein Coding	52	GC04M121816	4.02144	https://www.genecards.org/cgi-bin/carddisp.pl?gene=CCNA2								CCNA2
IDI1	Isopentenyl-Diphosphate Delta Isomerase 1	Protein Coding	48	GC10M001039	4.00919	https://www.genecards.org/cgi-bin/carddisp.pl?gene=IDI1								IDI1
ALG12	ALG12 Alpha-1,6-Mannosyltransferase	Protein Coding	45	GC22M049859	4.00638	https://www.genecards.org/cgi-bin/carddisp.pl?gene=ALG12								ALG12
CTSK	Cathepsin K	Protein Coding	57	GC01M152758	4.00424	https://www.genecards.org/cgi-bin/carddisp.pl?gene=CTSK								CTSK
KCNH2	Potassium Voltage-Gated Channel Subfamily H Member 2	Protein Coding	57	GC07M150944	4.00035	https://www.genecards.org/cgi-bin/carddisp.pl?gene=KCNH2								KCNH2
EIF4A1	Eukaryotic Translation Initiation Factor 4A1	Protein Coding	53	GC17P007572	3.98707	https://www.genecards.org/cgi-bin/carddisp.pl?gene=EIF4A1								EIF4A1
GPC3	Glypican 3	Protein Coding	53	GC0XM133535	3.98451	https://www.genecards.org/cgi-bin/carddisp.pl?gene=GPC3								GPC3
MAN2A1	Mannosidase Alpha Class 2A Member 1	Protein Coding	50	GC05P109689	3.98099	https://www.genecards.org/cgi-bin/carddisp.pl?gene=MAN2A1								MAN2A1
FN1	Fibronectin 1	Protein Coding	57	GC02M215360	3.97769	https://www.genecards.org/cgi-bin/carddisp.pl?gene=FN1								FN1
EEF1A1	Eukaryotic Translation Elongation Factor 1 Alpha 1	Protein Coding	50	GC06M074523	3.97544	https://www.genecards.org/cgi-bin/carddisp.pl?gene=EEF1A1								EEF1A1
SOX9	SRY-Box Transcription Factor 9	Protein Coding	52	GC17P072121	3.9729	https://www.genecards.org/cgi-bin/carddisp.pl?gene=SOX9								SOX9
MAPK3	Mitogen-Activated Protein Kinase 3	Protein Coding	56	GC16M038440	3.96899	https://www.genecards.org/cgi-bin/carddisp.pl?gene=MAPK3								MAPK3
ACAA2	Acetyl-CoA Acyltransferase 2	Protein Coding	51	GC18M049782	3.96398	https://www.genecards.org/cgi-bin/carddisp.pl?gene=ACAA2								ACAA2
ASIP	Agouti Signaling Protein	Protein Coding	44	GC20P034811	3.9585	https://www.genecards.org/cgi-bin/carddisp.pl?gene=ASIP								ASIP
CFB	Complement Factor B	Protein Coding	54	GC06P031945	3.94456	https://www.genecards.org/cgi-bin/carddisp.pl?gene=CFB								CFB
CXCR4	C-X-C Motif Chemokine Receptor 4	Protein Coding	59	GC02M136114	3.94294	https://www.genecards.org/cgi-bin/carddisp.pl?gene=CXCR4								CXCR4
ANK2	Ankyrin 2	Protein Coding	47	GC04P112711	3.94287	https://www.genecards.org/cgi-bin/carddisp.pl?gene=ANK2								ANK2
HNRNPH1	Heterogeneous Nuclear Ribonucleoprotein H1	Protein Coding	48	GC05M179614	3.93554	https://www.genecards.org/cgi-bin/carddisp.pl?gene=HNRNPH1								HNRNPH1
KLK3	Kallikrein Related Peptidase 3	Protein Coding	53	GC19P050854	3.93546	https://www.genecards.org/cgi-bin/carddisp.pl?gene=KLK3								KLK3
SMOX	Spermine Oxidase	Protein Coding	46	GC20P004120	3.93459	https://www.genecards.org/cgi-bin/carddisp.pl?gene=SMOX								SMOX
HPR	Haptoglobin-Related Protein	Protein Coding	46	GC16P072373	3.93158	https://www.genecards.org/cgi-bin/carddisp.pl?gene=HPR								HPR
GARS1	Glycyl-TRNA Synthetase 1	Protein Coding	52	GC07P030580	3.92904	https://www.genecards.org/cgi-bin/carddisp.pl?gene=GARS1								GARS1
EFEMP1	EGF Containing Fibulin Extracellular Matrix Protein 1	Protein Coding	52	GC02M055865	3.92217	https://www.genecards.org/cgi-bin/carddisp.pl?gene=EFEMP1								EFEMP1
CYP2A7	Cytochrome P450 Family 2 Subfamily A Member 7	Protein Coding	42	GC19M040875	3.91596	https://www.genecards.org/cgi-bin/carddisp.pl?gene=CYP2A7								CYP2A7
RAF1	Raf-1 Proto-Oncogene, Serine/Threonine Kinase	Protein Coding	61	GC03M012583	3.91413	https://www.genecards.org/cgi-bin/carddisp.pl?gene=RAF1								RAF1
GRIN1	Glutamate Ionotropic Receptor NMDA Type Subunit 1	Protein Coding	57	GC09P137184	3.91263	https://www.genecards.org/cgi-bin/carddisp.pl?gene=GRIN1								GRIN1
OGG1	8-Oxoguanine DNA Glycosylase	Protein Coding	53	GC03P013609	3.90542	https://www.genecards.org/cgi-bin/carddisp.pl?gene=OGG1								OGG1
IGFBP4	Insulin Like Growth Factor Binding Protein 4	Protein Coding	51	GC17P040443	3.90445	https://www.genecards.org/cgi-bin/carddisp.pl?gene=IGFBP4								IGFBP4
COX5B	Cytochrome C Oxidase Subunit 5B	Protein Coding	46	GC02P097628	3.90379	https://www.genecards.org/cgi-bin/carddisp.pl?gene=COX5B								COX5B
RARB	Retinoic Acid Receptor Beta	Protein Coding	56	GC03P024689	3.90341	https://www.genecards.org/cgi-bin/carddisp.pl?gene=RARB								RARB
ATXN3	Ataxin 3	Protein Coding	52	GC14M103083	3.90235	https://www.genecards.org/cgi-bin/carddisp.pl?gene=ATXN3								ATXN3
FGA	Fibrinogen Alpha Chain	Protein Coding	56	GC04M154583	3.9017	https://www.genecards.org/cgi-bin/carddisp.pl?gene=FGA								FGA
NEDD4L	NEDD4 Like E3 Ubiquitin Protein Ligase	Protein Coding	52	GC18P058044	3.8929	https://www.genecards.org/cgi-bin/carddisp.pl?gene=NEDD4L								NEDD4L
HMOX2	Heme Oxygenase 2	Protein Coding	53	GC16P004474	3.89244	https://www.genecards.org/cgi-bin/carddisp.pl?gene=HMOX2								HMOX2
TACR1	Tachykinin Receptor 1	Protein Coding	51	GC02M075203	3.8885	https://www.genecards.org/cgi-bin/carddisp.pl?gene=TACR1								TACR1
ALG3	ALG3 Alpha-1,3- Mannosyltransferase	Protein Coding	47	GC03M184244	3.88479	https://www.genecards.org/cgi-bin/carddisp.pl?gene=ALG3								ALG3
RAB5A	RAB5A, Member RAS Oncogene Family	Protein Coding	51	GC03P019948	3.88453	https://www.genecards.org/cgi-bin/carddisp.pl?gene=RAB5A								RAB5A
COMMD2	COMM Domain Containing 2	Protein Coding	38	GC03M149738	3.88273	https://www.genecards.org/cgi-bin/carddisp.pl?gene=COMMD2								COMMD2
ACSM5	Acyl-CoA Synthetase Medium Chain Family Member 5	Protein Coding	44	GC16P020410	3.87703	https://www.genecards.org/cgi-bin/carddisp.pl?gene=ACSM5								ACSM5
S100A4	S100 Calcium Binding Protein A4	Protein Coding	52	GC01M153543	3.85762	https://www.genecards.org/cgi-bin/carddisp.pl?gene=S100A4								S100A4
MAP2K2	Mitogen-Activated Protein Kinase Kinase 2	Protein Coding	61	GC19M004090	3.85431	https://www.genecards.org/cgi-bin/carddisp.pl?gene=MAP2K2								MAP2K2
TFF1	Trefoil Factor 1	Protein Coding	49	GC21M042362	3.85418	https://www.genecards.org/cgi-bin/carddisp.pl?gene=TFF1								TFF1
LOC101927078	Uncharacterized LOC101927078	RNA Gene	11	GC05M114447	3.85357	https://www.genecards.org/cgi-bin/carddisp.pl?gene=LOC101927078								LOC101927078
CALM1	Calmodulin 1	Protein Coding	52	GC14P090396	3.85355	https://www.genecards.org/cgi-bin/carddisp.pl?gene=CALM1								CALM1
GSTK1	Glutathione S-Transferase Kappa 1	Protein Coding	46	GC07P149983	3.85048	https://www.genecards.org/cgi-bin/carddisp.pl?gene=GSTK1								GSTK1
CGA	Glycoprotein Hormones, Alpha Polypeptide	Protein Coding	51	GC06M087085	3.84479	https://www.genecards.org/cgi-bin/carddisp.pl?gene=CGA								CGA
SMAD4	SMAD Family Member 4	Protein Coding	59	GC18P051028	3.84189	https://www.genecards.org/cgi-bin/carddisp.pl?gene=SMAD4								SMAD4
S100A8	S100 Calcium Binding Protein A8	Protein Coding	48	GC01M153391	3.83721	https://www.genecards.org/cgi-bin/carddisp.pl?gene=S100A8								S100A8
ACTN1	Actinin Alpha 1	Protein Coding	56	GC14M068874	3.83542	https://www.genecards.org/cgi-bin/carddisp.pl?gene=ACTN1								ACTN1
KDR	Kinase Insert Domain Receptor	Protein Coding	60	GC04M055078	3.83461	https://www.genecards.org/cgi-bin/carddisp.pl?gene=KDR								KDR
PSEN2	Presenilin 2	Protein Coding	56	GC01P226870	3.81258	https://www.genecards.org/cgi-bin/carddisp.pl?gene=PSEN2								PSEN2
COL2A1	Collagen Type II Alpha 1 Chain	Protein Coding	56	GC12M047972	3.80791	https://www.genecards.org/cgi-bin/carddisp.pl?gene=COL2A1								COL2A1
SMN1	Survival Of Motor Neuron 1, Telomeric	Protein Coding	47	GC05P070924	3.80565	https://www.genecards.org/cgi-bin/carddisp.pl?gene=SMN1								SMN1
THBS1	Thrombospondin 1	Protein Coding	52	GC15P039581	3.80471	https://www.genecards.org/cgi-bin/carddisp.pl?gene=THBS1								THBS1
RAG1	Recombination Activating 1	Protein Coding	52	GC11P036542	3.803	https://www.genecards.org/cgi-bin/carddisp.pl?gene=RAG1								RAG1
PDIA3	Protein Disulfide Isomerase Family A Member 3	Protein Coding	51	GC15P043746	3.80299	https://www.genecards.org/cgi-bin/carddisp.pl?gene=PDIA3								PDIA3
GUK1	Guanylate Kinase 1	Protein Coding	47	GC01P228139	3.80206	https://www.genecards.org/cgi-bin/carddisp.pl?gene=GUK1								GUK1
DCTN1	Dynactin Subunit 1	Protein Coding	53	GC02M074361	3.80093	https://www.genecards.org/cgi-bin/carddisp.pl?gene=DCTN1								DCTN1
DSPP	Dentin Sialophosphoprotein	Protein Coding	45	GC04P087608	3.79813	https://www.genecards.org/cgi-bin/carddisp.pl?gene=DSPP								DSPP
YWHAQ	Tyrosine 3-Monooxygenase/Tryptophan 5-Monooxygenase Activation Protein Theta	Protein Coding	52	GC02M009583	3.79767	https://www.genecards.org/cgi-bin/carddisp.pl?gene=YWHAQ								YWHAQ
VIP	Vasoactive Intestinal Peptide	Protein Coding	51	GC06P152750	3.7953	https://www.genecards.org/cgi-bin/carddisp.pl?gene=VIP								VIP
NCAPH2	Non-SMC Condensin II Complex Subunit H2	Protein Coding	44	GC22P050508	3.79239	https://www.genecards.org/cgi-bin/carddisp.pl?gene=NCAPH2								NCAPH2
EHMT2	Euchromatic Histone Lysine Methyltransferase 2	Protein Coding	52	GC06M031879	3.78793	https://www.genecards.org/cgi-bin/carddisp.pl?gene=EHMT2								EHMT2
PINK1	PTEN Induced Kinase 1	Protein Coding	53	GC01P020634	3.78005	https://www.genecards.org/cgi-bin/carddisp.pl?gene=PINK1								PINK1
CSF2	Colony Stimulating Factor 2	Protein Coding	51	GC05P132073	3.77616	https://www.genecards.org/cgi-bin/carddisp.pl?gene=CSF2								CSF2
MAN1B1	Mannosidase Alpha Class 1B Member 1	Protein Coding	55	GC09P137086	3.77162	https://www.genecards.org/cgi-bin/carddisp.pl?gene=MAN1B1								MAN1B1
M6PR	Mannose-6-Phosphate Receptor, Cation Dependent	Protein Coding	50	GC12M009029	3.76847	https://www.genecards.org/cgi-bin/carddisp.pl?gene=M6PR								M6PR
IKBKB	Inhibitor Of Nuclear Factor Kappa B Kinase Subunit Beta	Protein Coding	61	GC08P042271	3.75013	https://www.genecards.org/cgi-bin/carddisp.pl?gene=IKBKB								IKBKB
PET117	PET117 Cytochrome C Oxidase Chaperone	Protein Coding	37	GC20P018119	3.74733	https://www.genecards.org/cgi-bin/carddisp.pl?gene=PET117								PET117
BCL2L1	BCL2 Like 1	Protein Coding	55	GC20M031664	3.74437	https://www.genecards.org/cgi-bin/carddisp.pl?gene=BCL2L1								BCL2L1
PRDX3	Peroxiredoxin 3	Protein Coding	52	GC10M119167	3.74401	https://www.genecards.org/cgi-bin/carddisp.pl?gene=PRDX3								PRDX3
SLC35A1	Solute Carrier Family 35 Member A1	Protein Coding	44	GC06P087470	3.73967	https://www.genecards.org/cgi-bin/carddisp.pl?gene=SLC35A1								SLC35A1
PPBP	Pro-Platelet Basic Protein	Protein Coding	49	GC04M073986	3.7363	https://www.genecards.org/cgi-bin/carddisp.pl?gene=PPBP								PPBP
GAL	Galanin And GMAP Prepropeptide	Protein Coding	51	GC11P071097	3.73461	https://www.genecards.org/cgi-bin/carddisp.pl?gene=GAL								GAL
PGM3	Phosphoglucomutase 3	Protein Coding	50	GC06M083161	3.73434	https://www.genecards.org/cgi-bin/carddisp.pl?gene=PGM3								PGM3
CYBA	Cytochrome B-245 Alpha Chain	Protein Coding	54	GC16M088643	3.72426	https://www.genecards.org/cgi-bin/carddisp.pl?gene=CYBA								CYBA
PANK1	Pantothenate Kinase 1	Protein Coding	46	GC10M089579	3.72006	https://www.genecards.org/cgi-bin/carddisp.pl?gene=PANK1								PANK1
COX4I2	Cytochrome C Oxidase Subunit 4I2	Protein Coding	47	GC20P031637	3.71659	https://www.genecards.org/cgi-bin/carddisp.pl?gene=COX4I2								COX4I2
ATP5F1B	ATP Synthase F1 Subunit Beta	Protein Coding	49	GC12M057066	3.71526	https://www.genecards.org/cgi-bin/carddisp.pl?gene=ATP5F1B								ATP5F1B
VHL	Von Hippel-Lindau Tumor Suppressor	Protein Coding	54	GC03P013681	3.71504	https://www.genecards.org/cgi-bin/carddisp.pl?gene=VHL								VHL
FLNC-AS1	FLNC Antisense RNA 1	RNA Gene	17	GC07M128851	3.71435	https://www.genecards.org/cgi-bin/carddisp.pl?gene=FLNC-AS1								FLNC-AS1
LOC105377785	Uncharacterized LOC105377785	RNA Gene	10	GC08P002728	3.71435	https://www.genecards.org/cgi-bin/carddisp.pl?gene=LOC105377785								LOC105377785
PNKP	Polynucleotide Kinase 3'-Phosphatase	Protein Coding	53	GC19M070907	3.71294	https://www.genecards.org/cgi-bin/carddisp.pl?gene=PNKP								PNKP
CSF3	Colony Stimulating Factor 3	Protein Coding	47	GC17P040015	3.71253	https://www.genecards.org/cgi-bin/carddisp.pl?gene=CSF3								CSF3
ATP6V1A	ATPase H+ Transporting V1 Subunit A	Protein Coding	53	GC03P113747	3.7118	https://www.genecards.org/cgi-bin/carddisp.pl?gene=ATP6V1A								ATP6V1A
KCNJ18	Potassium Inwardly Rectifying Channel Subfamily J Member 18	Protein Coding	31	GC17P063638	3.71099	https://www.genecards.org/cgi-bin/carddisp.pl?gene=KCNJ18								KCNJ18
HAO1	Hydroxyacid Oxidase 1	Protein Coding	48	GC20M008508	3.70774	https://www.genecards.org/cgi-bin/carddisp.pl?gene=HAO1								HAO1
PDPK1	3-Phosphoinositide Dependent Protein Kinase 1	Protein Coding	55	GC16P002537	3.6929	https://www.genecards.org/cgi-bin/carddisp.pl?gene=PDPK1								PDPK1
TMEM165	Transmembrane Protein 165	Protein Coding	46	GC04P055395	3.69164	https://www.genecards.org/cgi-bin/carddisp.pl?gene=TMEM165								TMEM165
CBX5	Chromobox 5	Protein Coding	50	GC12M054230	3.68944	https://www.genecards.org/cgi-bin/carddisp.pl?gene=CBX5								CBX5
SUMF2	Sulfatase Modifying Factor 2	Protein Coding	46	GC07P057099	3.68731	https://www.genecards.org/cgi-bin/carddisp.pl?gene=SUMF2								SUMF2
ULK1	Unc-51 Like Autophagy Activating Kinase 1	Protein Coding	52	GC12P131894	3.68573	https://www.genecards.org/cgi-bin/carddisp.pl?gene=ULK1
AQP3	Aquaporin 3 (Gill Blood Group)	Protein Coding	52	GC09M033431	3.68524	https://www.genecards.org/cgi-bin/carddisp.pl?gene=AQP3
WDR45	WD Repeat Domain 45	Protein Coding	46	GC0XM049074	3.68067	https://www.genecards.org/cgi-bin/carddisp.pl?gene=WDR45
SULT1B1	Sulfotransferase Family 1B Member 1	Protein Coding	47	GC04M069721	3.67728	https://www.genecards.org/cgi-bin/carddisp.pl?gene=SULT1B1
ACSM4	Acyl-CoA Synthetase Medium Chain Family Member 4	Protein Coding	38	GC12P007304	3.67645	https://www.genecards.org/cgi-bin/carddisp.pl?gene=ACSM4
GRIN2B	Glutamate Ionotropic Receptor NMDA Type Subunit 2B	Protein Coding	59	GC12M013437	3.67228	https://www.genecards.org/cgi-bin/carddisp.pl?gene=GRIN2B
SEPSECS	Sep (O-Phosphoserine) TRNA:Sec (Selenocysteine) TRNA Synthase	Protein Coding	51	GC04M025121	3.6665	https://www.genecards.org/cgi-bin/carddisp.pl?gene=SEPSECS
CTBP1	C-Terminal Binding Protein 1	Protein Coding	53	GC04M001211	3.66353	https://www.genecards.org/cgi-bin/carddisp.pl?gene=CTBP1
GRP	Gastrin Releasing Peptide	Protein Coding	47	GC18P059220	3.65896	https://www.genecards.org/cgi-bin/carddisp.pl?gene=GRP
CCL5	C-C Motif Chemokine Ligand 5	Protein Coding	51	GC17M035871	3.65599	https://www.genecards.org/cgi-bin/carddisp.pl?gene=CCL5
ADM	Adrenomedullin	Protein Coding	51	GC11P010304	3.65128	https://www.genecards.org/cgi-bin/carddisp.pl?gene=ADM
RNF7	Ring Finger Protein 7	Protein Coding	46	GC03P141738	3.65007	https://www.genecards.org/cgi-bin/carddisp.pl?gene=RNF7
PIPOX	Pipecolic Acid And Sarcosine Oxidase	Protein Coding	44	GC17P061351	3.64258	https://www.genecards.org/cgi-bin/carddisp.pl?gene=PIPOX
CASP9	Caspase 9	Protein Coding	53	GC01M015491	3.6274	https://www.genecards.org/cgi-bin/carddisp.pl?gene=CASP9
SLCO2B1	Solute Carrier Organic Anion Transporter Family Member 2B1	Protein Coding	51	GC11P078457	3.61697	https://www.genecards.org/cgi-bin/carddisp.pl?gene=SLCO2B1
FA2H	Fatty Acid 2-Hydroxylase	Protein Coding	52	GC16M074712	3.61596	https://www.genecards.org/cgi-bin/carddisp.pl?gene=FA2H
ACTG1	Actin Gamma 1	Protein Coding	55	GC17M081509	3.58882	https://www.genecards.org/cgi-bin/carddisp.pl?gene=ACTG1
APEX1	Apurinic/Apyrimidinic Endodeoxyribonuclease 1	Protein Coding	52	GC14P020455	3.58789	https://www.genecards.org/cgi-bin/carddisp.pl?gene=APEX1
MUC1	Mucin 1, Cell Surface Associated	Protein Coding	55	GC01M155185	3.58635	https://www.genecards.org/cgi-bin/carddisp.pl?gene=MUC1
CEACAM5	CEA Cell Adhesion Molecule 5	Protein Coding	50	GC19P072938	3.58576	https://www.genecards.org/cgi-bin/carddisp.pl?gene=CEACAM5
C12orf43	Chromosome 12 Open Reading Frame 43	Protein Coding	38	GC12M121000	3.58036	https://www.genecards.org/cgi-bin/carddisp.pl?gene=C12orf43
LMNB1	Lamin B1	Protein Coding	53	GC05P126776	3.57636	https://www.genecards.org/cgi-bin/carddisp.pl?gene=LMNB1
NTRK1	Neurotrophic Receptor Tyrosine Kinase 1	Protein Coding	57	GC01P156815	3.57577	https://www.genecards.org/cgi-bin/carddisp.pl?gene=NTRK1
POGZ	Pogo Transposable Element Derived With ZNF Domain	Protein Coding	48	GC01M151402	3.56892	https://www.genecards.org/cgi-bin/carddisp.pl?gene=POGZ
ACSM6	Acyl-CoA Synthetase Medium Chain Family Member 6	Protein Coding	37	GC10P095194	3.56734	https://www.genecards.org/cgi-bin/carddisp.pl?gene=ACSM6
CUTA	CutA Divalent Cation Tolerance Homolog	Protein Coding	42	GC06M071833	3.56702	https://www.genecards.org/cgi-bin/carddisp.pl?gene=CUTA
COL7A1	Collagen Type VII Alpha 1 Chain	Protein Coding	50	GC03M048564	3.56653	https://www.genecards.org/cgi-bin/carddisp.pl?gene=COL7A1
CSTA	Cystatin A	Protein Coding	51	GC03P122325	3.55475	https://www.genecards.org/cgi-bin/carddisp.pl?gene=CSTA
ATHS	Atherosclerosis Susceptibility (Lipoprotein Associated)	Genetic Locus	3	GC19U990005	3.5485	https://www.genecards.org/cgi-bin/carddisp.pl?gene=ATHS
COMMD10	COMM Domain Containing 10	Protein Coding	40	GC05P116084	3.54218	https://www.genecards.org/cgi-bin/carddisp.pl?gene=COMMD10
CALCR	Calcitonin Receptor	Protein Coding	55	GC07M093424	3.52985	https://www.genecards.org/cgi-bin/carddisp.pl?gene=CALCR
PIN1	Peptidylprolyl Cis/Trans Isomerase, NIMA-Interacting 1	Protein Coding	53	GC19P009835	3.52948	https://www.genecards.org/cgi-bin/carddisp.pl?gene=PIN1
OCA2	OCA2 Melanosomal Transmembrane Protein	Protein Coding	50	GC15M027754	3.52293	https://www.genecards.org/cgi-bin/carddisp.pl?gene=OCA2
ENO2	Enolase 2	Protein Coding	54	GC12P006913	3.51826	https://www.genecards.org/cgi-bin/carddisp.pl?gene=ENO2
LOC106560211	APOB 5' Regulatory Region	Functional Element	4	GC02P021041	3.51181	https://www.genecards.org/cgi-bin/carddisp.pl?gene=LOC106560211
DCN	Decorin	Protein Coding	54	GC12M091140	3.50529	https://www.genecards.org/cgi-bin/carddisp.pl?gene=DCN
BIRC5	Baculoviral IAP Repeat Containing 5	Protein Coding	52	GC17P078214	3.50302	https://www.genecards.org/cgi-bin/carddisp.pl?gene=BIRC5
SFPQ	Splicing Factor Proline And Glutamine Rich	Protein Coding	49	GC01M035176	3.50283	https://www.genecards.org/cgi-bin/carddisp.pl?gene=SFPQ
CA9	Carbonic Anhydrase 9	Protein Coding	53	GC09P035673	3.50197	https://www.genecards.org/cgi-bin/carddisp.pl?gene=CA9
RNASE1	Ribonuclease A Family Member 1, Pancreatic	Protein Coding	48	GC14M020801	3.50159	https://www.genecards.org/cgi-bin/carddisp.pl?gene=RNASE1
RACK1	Receptor For Activated C Kinase 1	Protein Coding	50	GC05M181933	3.49825	https://www.genecards.org/cgi-bin/carddisp.pl?gene=RACK1
GRIN2A	Glutamate Ionotropic Receptor NMDA Type Subunit 2A	Protein Coding	59	GC16M009753	3.49438	https://www.genecards.org/cgi-bin/carddisp.pl?gene=GRIN2A
SYK	Spleen Associated Tyrosine Kinase	Protein Coding	56	GC09P092704	3.49185	https://www.genecards.org/cgi-bin/carddisp.pl?gene=SYK
COMMD6	COMM Domain Containing 6	Protein Coding	39	GC13M075525	3.48496	https://www.genecards.org/cgi-bin/carddisp.pl?gene=COMMD6
APCS	Amyloid P Component, Serum	Protein Coding	50	GC01P159587	3.4744	https://www.genecards.org/cgi-bin/carddisp.pl?gene=APCS
OPTN	Optineurin	Protein Coding	50	GC10P013099	3.47078	https://www.genecards.org/cgi-bin/carddisp.pl?gene=OPTN
IGHG1	Immunoglobulin Heavy Constant Gamma 1 (G1m Marker)	Protein Coding	40	GC14M105736	3.46845	https://www.genecards.org/cgi-bin/carddisp.pl?gene=IGHG1
PRSS1	Serine Protease 1	Protein Coding	51	GC07P149953	3.46824	https://www.genecards.org/cgi-bin/carddisp.pl?gene=PRSS1
TIMP2	TIMP Metallopeptidase Inhibitor 2	Protein Coding	48	GC17M078852	3.46575	https://www.genecards.org/cgi-bin/carddisp.pl?gene=TIMP2
LTBP4	Latent Transforming Growth Factor Beta Binding Protein 4	Protein Coding	50	GC19P040592	3.46523	https://www.genecards.org/cgi-bin/carddisp.pl?gene=LTBP4
PRTN3	Proteinase 3	Protein Coding	52	GC19P000840	3.46039	https://www.genecards.org/cgi-bin/carddisp.pl?gene=PRTN3
INTS6	Integrator Complex Subunit 6	Protein Coding	43	GC13M051334	3.4586	https://www.genecards.org/cgi-bin/carddisp.pl?gene=INTS6
ERBB4	Erb-B2 Receptor Tyrosine Kinase 4	Protein Coding	61	GC02M211375	3.4584	https://www.genecards.org/cgi-bin/carddisp.pl?gene=ERBB4
MIR139	MicroRNA 139	RNA Gene	23	GC11M072615	3.44934	https://www.genecards.org/cgi-bin/carddisp.pl?gene=MIR139
IL1R1	Interleukin 1 Receptor Type 1	Protein Coding	53	GC02P102136	3.4463	https://www.genecards.org/cgi-bin/carddisp.pl?gene=IL1R1
MAP3K5	Mitogen-Activated Protein Kinase Kinase Kinase 5	Protein Coding	55	GC06M136557	3.44578	https://www.genecards.org/cgi-bin/carddisp.pl?gene=MAP3K5
MELTF	Melanotransferrin	Protein Coding	48	GC03M196980	3.43289	https://www.genecards.org/cgi-bin/carddisp.pl?gene=MELTF
ATP6V1E1	ATPase H+ Transporting V1 Subunit E1	Protein Coding	52	GC22M017592	3.43282	https://www.genecards.org/cgi-bin/carddisp.pl?gene=ATP6V1E1
CA12	Carbonic Anhydrase 12	Protein Coding	54	GC15M063321	3.42856	https://www.genecards.org/cgi-bin/carddisp.pl?gene=CA12
CPE	Carboxypeptidase E	Protein Coding	52	GC04P165361	3.42485	https://www.genecards.org/cgi-bin/carddisp.pl?gene=CPE
GLYAT	Glycine-N-Acyltransferase	Protein Coding	46	GC11M099446	3.4082	https://www.genecards.org/cgi-bin/carddisp.pl?gene=GLYAT
CD40	CD40 Molecule	Protein Coding	57	GC20P046118	3.40237	https://www.genecards.org/cgi-bin/carddisp.pl?gene=CD40
SLC1A3	Solute Carrier Family 1 Member 3	Protein Coding	56	GC05P036654	3.39303	https://www.genecards.org/cgi-bin/carddisp.pl?gene=SLC1A3
BAD	BCL2 Associated Agonist Of Cell Death	Protein Coding	51	GC11M099650	3.38854	https://www.genecards.org/cgi-bin/carddisp.pl?gene=BAD
SKP1	S-Phase Kinase Associated Protein 1	Protein Coding	51	GC05M134148	3.38822	https://www.genecards.org/cgi-bin/carddisp.pl?gene=SKP1
SGK1	Serum/Glucocorticoid Regulated Kinase 1	Protein Coding	56	GC06M134169	3.38719	https://www.genecards.org/cgi-bin/carddisp.pl?gene=SGK1
SELENON	Selenoprotein N	Protein Coding	44	GC01P025800	3.38204	https://www.genecards.org/cgi-bin/carddisp.pl?gene=SELENON
HAAO	3-Hydroxyanthranilate 3,4-Dioxygenase	Protein Coding	51	GC02M042767	3.38161	https://www.genecards.org/cgi-bin/carddisp.pl?gene=HAAO
CYC1	Cytochrome C1	Protein Coding	52	GC08P144095	3.38089	https://www.genecards.org/cgi-bin/carddisp.pl?gene=CYC1
VPS35	VPS35 Retromer Complex Component	Protein Coding	49	GC16M047049	3.37709	https://www.genecards.org/cgi-bin/carddisp.pl?gene=VPS35
PTRH2	Peptidyl-TRNA Hydrolase 2	Protein Coding	50	GC17M059674	3.37626	https://www.genecards.org/cgi-bin/carddisp.pl?gene=PTRH2
C4B	Complement C4B (Chido Blood Group)	Protein Coding	48	GC06P032014	3.37512	https://www.genecards.org/cgi-bin/carddisp.pl?gene=C4B
PRKCB	Protein Kinase C Beta	Protein Coding	55	GC16P024574	3.37275	https://www.genecards.org/cgi-bin/carddisp.pl?gene=PRKCB
COMMD9	COMM Domain Containing 9	Protein Coding	39	GC11M036293	3.36872	https://www.genecards.org/cgi-bin/carddisp.pl?gene=COMMD9
COMMD5	COMM Domain Containing 5	Protein Coding	39	GC08M144837	3.36831	https://www.genecards.org/cgi-bin/carddisp.pl?gene=COMMD5
AADAT	Aminoadipate Aminotransferase	Protein Coding	47	GC04M170060	3.36787	https://www.genecards.org/cgi-bin/carddisp.pl?gene=AADAT
LAMP1	Lysosomal Associated Membrane Protein 1	Protein Coding	50	GC13P113297	3.36364	https://www.genecards.org/cgi-bin/carddisp.pl?gene=LAMP1
CUL4B	Cullin 4B	Protein Coding	49	GC0XM120524	3.36258	https://www.genecards.org/cgi-bin/carddisp.pl?gene=CUL4B
MT1M	Metallothionein 1M	Protein Coding	39	GC16P056632	3.34729	https://www.genecards.org/cgi-bin/carddisp.pl?gene=MT1M
TAC1	Tachykinin Precursor 1	Protein Coding	48	GC07P097731	3.34292	https://www.genecards.org/cgi-bin/carddisp.pl?gene=TAC1
SELL	Selectin L	Protein Coding	50	GC01M169690	3.34042	https://www.genecards.org/cgi-bin/carddisp.pl?gene=SELL
DPM3	Dolichyl-Phosphate Mannosyltransferase Subunit 3, Regulatory	Protein Coding	47	GC01M155139	3.34014	https://www.genecards.org/cgi-bin/carddisp.pl?gene=DPM3
HAGH	Hydroxyacylglutathione Hydrolase	Protein Coding	48	GC16M001795	3.33995	https://www.genecards.org/cgi-bin/carddisp.pl?gene=HAGH
CA3	Carbonic Anhydrase 3	Protein Coding	48	GC08P085373	3.33753	https://www.genecards.org/cgi-bin/carddisp.pl?gene=CA3
OSBPL2	Oxysterol Binding Protein Like 2	Protein Coding	47	GC20P062231	3.33598	https://www.genecards.org/cgi-bin/carddisp.pl?gene=OSBPL2
PDZD11	PDZ Domain Containing 11	Protein Coding	40	GC0XM070286	3.32902	https://www.genecards.org/cgi-bin/carddisp.pl?gene=PDZD11
ALPI	Alkaline Phosphatase, Intestinal	Protein Coding	53	GC02P232456	3.32883	https://www.genecards.org/cgi-bin/carddisp.pl?gene=ALPI
TRPV1	Transient Receptor Potential Cation Channel Subfamily V Member 1	Protein Coding	55	GC17M003565	3.32796	https://www.genecards.org/cgi-bin/carddisp.pl?gene=TRPV1
HTR3A	5-Hydroxytryptamine Receptor 3A	Protein Coding	53	GC11P113975	3.32586	https://www.genecards.org/cgi-bin/carddisp.pl?gene=HTR3A
PRKD1	Protein Kinase D1	Protein Coding	56	GC14M029576	3.31783	https://www.genecards.org/cgi-bin/carddisp.pl?gene=PRKD1
UCK2	Uridine-Cytidine Kinase 2	Protein Coding	48	GC01P165796	3.31711	https://www.genecards.org/cgi-bin/carddisp.pl?gene=UCK2
SLC1A4	Solute Carrier Family 1 Member 4	Protein Coding	52	GC02P064988	3.31629	https://www.genecards.org/cgi-bin/carddisp.pl?gene=SLC1A4
SMS	Spermine Synthase	Protein Coding	51	GC0XP021958	3.31208	https://www.genecards.org/cgi-bin/carddisp.pl?gene=SMS
NFE2L1	NFE2 Like BZIP Transcription Factor 1	Protein Coding	49	GC17P062792	3.31175	https://www.genecards.org/cgi-bin/carddisp.pl?gene=NFE2L1
HMGB1	High Mobility Group Box 1	Protein Coding	54	GC13M030456	3.30861	https://www.genecards.org/cgi-bin/carddisp.pl?gene=HMGB1
SCN8A	Sodium Voltage-Gated Channel Alpha Subunit 8	Protein Coding	56	GC12P051590	3.30641	https://www.genecards.org/cgi-bin/carddisp.pl?gene=SCN8A
COX7B	Cytochrome C Oxidase Subunit 7B	Protein Coding	46	GC0XP077899	3.29947	https://www.genecards.org/cgi-bin/carddisp.pl?gene=COX7B
BIRC3	Baculoviral IAP Repeat Containing 3	Protein Coding	53	GC11P102317	3.29672	https://www.genecards.org/cgi-bin/carddisp.pl?gene=BIRC3
IFNB1	Interferon Beta 1	Protein Coding	50	GC09M021077	3.29479	https://www.genecards.org/cgi-bin/carddisp.pl?gene=IFNB1
PTDSS1	Phosphatidylserine Synthase 1	Protein Coding	51	GC08P096261	3.29425	https://www.genecards.org/cgi-bin/carddisp.pl?gene=PTDSS1
RIN2	Ras And Rab Interactor 2	Protein Coding	47	GC20P019759	3.28672	https://www.genecards.org/cgi-bin/carddisp.pl?gene=RIN2
SLC26A2	Solute Carrier Family 26 Member 2	Protein Coding	51	GC05P149944	3.28509	https://www.genecards.org/cgi-bin/carddisp.pl?gene=SLC26A2
SLC25A37	Solute Carrier Family 25 Member 37	Protein Coding	44	GC08P023528	3.27042	https://www.genecards.org/cgi-bin/carddisp.pl?gene=SLC25A37
RPS2	Ribosomal Protein S2	Protein Coding	48	GC16M008084	3.27027	https://www.genecards.org/cgi-bin/carddisp.pl?gene=RPS2
RANBP1	RAN Binding Protein 1	Protein Coding	50	GC22P020115	3.26955	https://www.genecards.org/cgi-bin/carddisp.pl?gene=RANBP1
ALPG	Alkaline Phosphatase, Germ Cell	Protein Coding	48	GC02P232407	3.2677	https://www.genecards.org/cgi-bin/carddisp.pl?gene=ALPG
SEC23B	SEC23 Homolog B, COPII Coat Complex Component	Protein Coding	50	GC20P018507	3.26455	https://www.genecards.org/cgi-bin/carddisp.pl?gene=SEC23B
ENOX2	Ecto-NOX Disulfide-Thiol Exchanger 2	Protein Coding	44	GC0XM130623	3.25583	https://www.genecards.org/cgi-bin/carddisp.pl?gene=ENOX2
SLC35D1	Solute Carrier Family 35 Member D1	Protein Coding	47	GC01M066999	3.25345	https://www.genecards.org/cgi-bin/carddisp.pl?gene=SLC35D1
CASP1	Caspase 1	Protein Coding	56	GC11M105025	3.24965	https://www.genecards.org/cgi-bin/carddisp.pl?gene=CASP1
SLC22A1	Solute Carrier Family 22 Member 1	Protein Coding	51	GC06P160121	3.24865	https://www.genecards.org/cgi-bin/carddisp.pl?gene=SLC22A1
TRIM63	Tripartite Motif Containing 63	Protein Coding	48	GC01M026066	3.24686	https://www.genecards.org/cgi-bin/carddisp.pl?gene=TRIM63
DAG1	Dystroglycan 1	Protein Coding	53	GC03P050014	3.23314	https://www.genecards.org/cgi-bin/carddisp.pl?gene=DAG1
SRSF1	Serine And Arginine Rich Splicing Factor 1	Protein Coding	48	GC17M058000	3.22285	https://www.genecards.org/cgi-bin/carddisp.pl?gene=SRSF1
OVOL2	Ovo Like Zinc Finger 2	Protein Coding	42	GC20M017956	3.2186	https://www.genecards.org/cgi-bin/carddisp.pl?gene=OVOL2
LUM	Lumican	Protein Coding	48	GC12M091102	3.21636	https://www.genecards.org/cgi-bin/carddisp.pl?gene=LUM
RBM8A	RNA Binding Motif Protein 8A	Protein Coding	48	GC01M145921	3.21407	https://www.genecards.org/cgi-bin/carddisp.pl?gene=RBM8A
ANXA4	Annexin A4	Protein Coding	48	GC02P069644	3.2133	https://www.genecards.org/cgi-bin/carddisp.pl?gene=ANXA4
SLC12A2	Solute Carrier Family 12 Member 2	Protein Coding	56	GC05P128083	3.21318	https://www.genecards.org/cgi-bin/carddisp.pl?gene=SLC12A2
CYB561	Cytochrome B561	Protein Coding	48	GC17M063432	3.21189	https://www.genecards.org/cgi-bin/carddisp.pl?gene=CYB561
SLCO1A2	Solute Carrier Organic Anion Transporter Family Member 1A2	Protein Coding	44	GC12M021264	3.20629	https://www.genecards.org/cgi-bin/carddisp.pl?gene=SLCO1A2
LNPEP	Leucyl And Cystinyl Aminopeptidase	Protein Coding	52	GC05P096935	3.2035	https://www.genecards.org/cgi-bin/carddisp.pl?gene=LNPEP
QPRT	Quinolinate Phosphoribosyltransferase	Protein Coding	47	GC16P042728	3.20192	https://www.genecards.org/cgi-bin/carddisp.pl?gene=QPRT
COMMD3	COMM Domain Containing 3	Protein Coding	41	GC10P022315	3.19942	https://www.genecards.org/cgi-bin/carddisp.pl?gene=COMMD3
HSPB1	Heat Shock Protein Family B (Small) Member 1	Protein Coding	59	GC07P076302	3.1991	https://www.genecards.org/cgi-bin/carddisp.pl?gene=HSPB1
PTBP1	Polypyrimidine Tract Binding Protein 1	Protein Coding	50	GC19P000797	3.19806	https://www.genecards.org/cgi-bin/carddisp.pl?gene=PTBP1
CUX2	Cut Like Homeobox 2	Protein Coding	48	GC12P111034	3.19613	https://www.genecards.org/cgi-bin/carddisp.pl?gene=CUX2
SNCB	Synuclein Beta	Protein Coding	50	GC05M176620	3.19446	https://www.genecards.org/cgi-bin/carddisp.pl?gene=SNCB
GLRA1	Glycine Receptor Alpha 1	Protein Coding	53	GC05M151822	3.19317	https://www.genecards.org/cgi-bin/carddisp.pl?gene=GLRA1
RPSA	Ribosomal Protein SA	Protein Coding	53	GC03P039406	3.18945	https://www.genecards.org/cgi-bin/carddisp.pl?gene=RPSA
MSX2	Msh Homeobox 2	Protein Coding	53	GC05P174724	3.18895	https://www.genecards.org/cgi-bin/carddisp.pl?gene=MSX2
COQ8A	Coenzyme Q8A	Protein Coding	50	GC01P226939	3.18727	https://www.genecards.org/cgi-bin/carddisp.pl?gene=COQ8A
COL8A2	Collagen Type VIII Alpha 2 Chain	Protein Coding	47	GC01M036095	3.18659	https://www.genecards.org/cgi-bin/carddisp.pl?gene=COL8A2
UQCRC1	Ubiquinol-Cytochrome C Reductase Core Protein 1	Protein Coding	50	GC03M048598	3.18561	https://www.genecards.org/cgi-bin/carddisp.pl?gene=UQCRC1
COMMD8	COMM Domain Containing 8	Protein Coding	40	GC04M047369	3.18364	https://www.genecards.org/cgi-bin/carddisp.pl?gene=COMMD8
SERPINB1	Serpin Family B Member 1	Protein Coding	47	GC06M002852	3.18259	https://www.genecards.org/cgi-bin/carddisp.pl?gene=SERPINB1
GRHL2	Grainyhead Like Transcription Factor 2	Protein Coding	47	GC08P101492	3.17923	https://www.genecards.org/cgi-bin/carddisp.pl?gene=GRHL2
CAMK1D	Calcium/Calmodulin Dependent Protein Kinase ID	Protein Coding	50	GC10P012349	3.17914	https://www.genecards.org/cgi-bin/carddisp.pl?gene=CAMK1D
CDC45	Cell Division Cycle 45	Protein Coding	51	GC22P019479	3.17886	https://www.genecards.org/cgi-bin/carddisp.pl?gene=CDC45
HRH1	Histamine Receptor H1	Protein Coding	52	GC03P013698	3.17865	https://www.genecards.org/cgi-bin/carddisp.pl?gene=HRH1
PLEK	Pleckstrin	Protein Coding	47	GC02P068365	3.17856	https://www.genecards.org/cgi-bin/carddisp.pl?gene=PLEK
SLC4A11	Solute Carrier Family 4 Member 11	Protein Coding	47	GC20M003400	3.17625	https://www.genecards.org/cgi-bin/carddisp.pl?gene=SLC4A11
B4GALT5	Beta-1,4-Galactosyltransferase 5	Protein Coding	45	GC20M049632	3.17589	https://www.genecards.org/cgi-bin/carddisp.pl?gene=B4GALT5
F10	Coagulation Factor X	Protein Coding	57	GC13P113122	3.17553	https://www.genecards.org/cgi-bin/carddisp.pl?gene=F10
COMMD4	COMM Domain Containing 4	Protein Coding	39	GC15P123527	3.17143	https://www.genecards.org/cgi-bin/carddisp.pl?gene=COMMD4
SYT1	Synaptotagmin 1	Protein Coding	55	GC12P078863	3.166	https://www.genecards.org/cgi-bin/carddisp.pl?gene=SYT1
CTLA4	Cytotoxic T-Lymphocyte Associated Protein 4	Protein Coding	54	GC02P203854	3.16597	https://www.genecards.org/cgi-bin/carddisp.pl?gene=CTLA4
COMMD7	COMM Domain Containing 7	Protein Coding	42	GC20M032702	3.16299	https://www.genecards.org/cgi-bin/carddisp.pl?gene=COMMD7
SIK2	Salt Inducible Kinase 2	Protein Coding	52	GC11P111989	3.15322	https://www.genecards.org/cgi-bin/carddisp.pl?gene=SIK2
PI4KB	Phosphatidylinositol 4-Kinase Beta	Protein Coding	51	GC01M151291	3.14923	https://www.genecards.org/cgi-bin/carddisp.pl?gene=PI4KB
EZH2	Enhancer Of Zeste 2 Polycomb Repressive Complex 2 Subunit	Protein Coding	60	GC07M148807	3.14811	https://www.genecards.org/cgi-bin/carddisp.pl?gene=EZH2
NTAN1	N-Terminal Asparagine Amidase	Protein Coding	44	GC16M015037	3.14315	https://www.genecards.org/cgi-bin/carddisp.pl?gene=NTAN1
TRAF6	TNF Receptor Associated Factor 6	Protein Coding	52	GC11M036467	3.14052	https://www.genecards.org/cgi-bin/carddisp.pl?gene=TRAF6
C5	Complement C5	Protein Coding	53	GC09M120933	3.13534	https://www.genecards.org/cgi-bin/carddisp.pl?gene=C5
RAC1	Rac Family Small GTPase 1	Protein Coding	55	GC07P006377	3.13511	https://www.genecards.org/cgi-bin/carddisp.pl?gene=RAC1
CYP4Z1	Cytochrome P450 Family 4 Subfamily Z Member 1	Protein Coding	42	GC01P047067	3.12961	https://www.genecards.org/cgi-bin/carddisp.pl?gene=CYP4Z1
PROC	Protein C, Inactivator Of Coagulation Factors Va And VIIIa	Protein Coding	57	GC02P127418	3.12731	https://www.genecards.org/cgi-bin/carddisp.pl?gene=PROC
PCSK2	Proprotein Convertase Subtilisin/Kexin Type 2	Protein Coding	50	GC20P017226	3.12464	https://www.genecards.org/cgi-bin/carddisp.pl?gene=PCSK2
ERF	ETS2 Repressor Factor	Protein Coding	48	GC19M042247	3.12392	https://www.genecards.org/cgi-bin/carddisp.pl?gene=ERF
CD79A	CD79a Molecule	Protein Coding	55	GC19P041877	3.12257	https://www.genecards.org/cgi-bin/carddisp.pl?gene=CD79A
MALAT1	Metastasis Associated Lung Adenocarcinoma Transcript 1	RNA Gene	27	GC11P070867	3.11107	https://www.genecards.org/cgi-bin/carddisp.pl?gene=MALAT1
MT1L	Metallothionein 1L, Pseudogene	Pseudogene	26	GC16P056617	3.10967	https://www.genecards.org/cgi-bin/carddisp.pl?gene=MT1L
NMT1	N-Myristoyltransferase 1	Protein Coding	50	GC17P062083	3.1091	https://www.genecards.org/cgi-bin/carddisp.pl?gene=NMT1
TOP2A	DNA Topoisomerase II Alpha	Protein Coding	57	GC17M040388	3.1049	https://www.genecards.org/cgi-bin/carddisp.pl?gene=TOP2A
SLC6A2	Solute Carrier Family 6 Member 2	Protein Coding	54	GC16P055656	3.10152	https://www.genecards.org/cgi-bin/carddisp.pl?gene=SLC6A2
SLC16A3	Solute Carrier Family 16 Member 3	Protein Coding	50	GC17P082217	3.09893	https://www.genecards.org/cgi-bin/carddisp.pl?gene=SLC16A3
STIP1	Stress Induced Phosphoprotein 1	Protein Coding	52	GC11P064445	3.09602	https://www.genecards.org/cgi-bin/carddisp.pl?gene=STIP1
STEAP1	STEAP Family Member 1	Protein Coding	46	GC07P090154	3.09052	https://www.genecards.org/cgi-bin/carddisp.pl?gene=STEAP1
DOLK	Dolichol Kinase	Protein Coding	45	GC09M128945	3.08409	https://www.genecards.org/cgi-bin/carddisp.pl?gene=DOLK
SGCB	Sarcoglycan Beta	Protein Coding	47	GC04M052019	3.08176	https://www.genecards.org/cgi-bin/carddisp.pl?gene=SGCB
SLC16A10	Solute Carrier Family 16 Member 10	Protein Coding	44	GC06P111087	3.07509	https://www.genecards.org/cgi-bin/carddisp.pl?gene=SLC16A10
KRT1	Keratin 1	Protein Coding	53	GC12M052674	3.06923	https://www.genecards.org/cgi-bin/carddisp.pl?gene=KRT1
RAB3GAP1	RAB3 GTPase Activating Protein Catalytic Subunit 1	Protein Coding	48	GC02P135052	3.06423	https://www.genecards.org/cgi-bin/carddisp.pl?gene=RAB3GAP1
KRT2	Keratin 2	Protein Coding	48	GC12M052722	3.05267	https://www.genecards.org/cgi-bin/carddisp.pl?gene=KRT2
FLOT2	Flotillin 2	Protein Coding	47	GC17M051195	3.04261	https://www.genecards.org/cgi-bin/carddisp.pl?gene=FLOT2
PPIA	Peptidylprolyl Isomerase A	Protein Coding	52	GC07P044811	3.04093	https://www.genecards.org/cgi-bin/carddisp.pl?gene=PPIA
PLA2G2E	Phospholipase A2 Group IIE	Protein Coding	43	GC01M019920	3.03609	https://www.genecards.org/cgi-bin/carddisp.pl?gene=PLA2G2E
DCAF8	DDB1 And CUL4 Associated Factor 8	Protein Coding	45	GC01M160215	3.036	https://www.genecards.org/cgi-bin/carddisp.pl?gene=DCAF8
PYCR2	Pyrroline-5-Carboxylate Reductase 2	Protein Coding	52	GC01M225919	3.03589	https://www.genecards.org/cgi-bin/carddisp.pl?gene=PYCR2
TGFBI	Transforming Growth Factor Beta Induced	Protein Coding	53	GC05P136027	3.03386	https://www.genecards.org/cgi-bin/carddisp.pl?gene=TGFBI
GORAB	Golgin, RAB6 Interacting	Protein Coding	43	GC01P170531	3.0295	https://www.genecards.org/cgi-bin/carddisp.pl?gene=GORAB
PML	PML Nuclear Body Scaffold	Protein Coding	53	GC15P073994	3.02813	https://www.genecards.org/cgi-bin/carddisp.pl?gene=PML
NMNAT1	Nicotinamide Nucleotide Adenylyltransferase 1	Protein Coding	55	GC01P009944	3.02805	https://www.genecards.org/cgi-bin/carddisp.pl?gene=NMNAT1
DAXX	Death Domain Associated Protein	Protein Coding	50	GC06M033318	3.02498	https://www.genecards.org/cgi-bin/carddisp.pl?gene=DAXX
ENOX1	Ecto-NOX Disulfide-Thiol Exchanger 1	Protein Coding	43	GC13M043213	3.02336	https://www.genecards.org/cgi-bin/carddisp.pl?gene=ENOX1
LAP3	Leucine Aminopeptidase 3	Protein Coding	48	GC04P019261	3.0168	https://www.genecards.org/cgi-bin/carddisp.pl?gene=LAP3
FDPS	Farnesyl Diphosphate Synthase	Protein Coding	52	GC01P155308	3.01283	https://www.genecards.org/cgi-bin/carddisp.pl?gene=FDPS
GPX2	Glutathione Peroxidase 2	Protein Coding	48	GC14M064939	3.00891	https://www.genecards.org/cgi-bin/carddisp.pl?gene=GPX2
AANAT	Aralkylamine N-Acetyltransferase	Protein Coding	46	GC17P076453	3.00145	https://www.genecards.org/cgi-bin/carddisp.pl?gene=AANAT
CXCL10	C-X-C Motif Chemokine Ligand 10	Protein Coding	51	GC04M076021	2.99786	https://www.genecards.org/cgi-bin/carddisp.pl?gene=CXCL10
RSPRY1	Ring Finger And SPRY Domain Containing 1	Protein Coding	44	GC16P057187	2.99538	https://www.genecards.org/cgi-bin/carddisp.pl?gene=RSPRY1
KLKB1	Kallikrein B1	Protein Coding	53	GC04P186225	2.99486	https://www.genecards.org/cgi-bin/carddisp.pl?gene=KLKB1
COG5	Component Of Oligomeric Golgi Complex 5	Protein Coding	46	GC07M107201	2.99468	https://www.genecards.org/cgi-bin/carddisp.pl?gene=COG5
ALG14	ALG14 UDP-N-Acetylglucosaminyltransferase Subunit	Protein Coding	47	GC01M094974	2.9892	https://www.genecards.org/cgi-bin/carddisp.pl?gene=ALG14
MIR375	MicroRNA 375	RNA Gene	22	GC02M219001	2.98323	https://www.genecards.org/cgi-bin/carddisp.pl?gene=MIR375
BNIP3	BCL2 Interacting Protein 3	Protein Coding	47	GC10M131966	2.98315	https://www.genecards.org/cgi-bin/carddisp.pl?gene=BNIP3
KITLG	KIT Ligand	Protein Coding	53	GC12M088492	2.98258	https://www.genecards.org/cgi-bin/carddisp.pl?gene=KITLG
PSME1	Proteasome Activator Subunit 1	Protein Coding	48	GC14P024136	2.98184	https://www.genecards.org/cgi-bin/carddisp.pl?gene=PSME1
CA4	Carbonic Anhydrase 4	Protein Coding	53	GC17P060149	2.98049	https://www.genecards.org/cgi-bin/carddisp.pl?gene=CA4
INPP5J	Inositol Polyphosphate-5-Phosphatase J	Protein Coding	48	GC22P044897	2.98001	https://www.genecards.org/cgi-bin/carddisp.pl?gene=INPP5J
PIP5K1A	Phosphatidylinositol-4-Phosphate 5-Kinase Type 1 Alpha	Protein Coding	49	GC01P151376	2.97901	https://www.genecards.org/cgi-bin/carddisp.pl?gene=PIP5K1A
COG1	Component Of Oligomeric Golgi Complex 1	Protein Coding	45	GC17P073193	2.978	https://www.genecards.org/cgi-bin/carddisp.pl?gene=COG1
HNRNPH3	Heterogeneous Nuclear Ribonucleoprotein H3	Protein Coding	45	GC10P068331	2.97644	https://www.genecards.org/cgi-bin/carddisp.pl?gene=HNRNPH3
MMP14	Matrix Metallopeptidase 14	Protein Coding	57	GC14P034667	2.97015	https://www.genecards.org/cgi-bin/carddisp.pl?gene=MMP14
SLC7A8	Solute Carrier Family 7 Member 8	Protein Coding	48	GC14M023125	2.96973	https://www.genecards.org/cgi-bin/carddisp.pl?gene=SLC7A8
SEC61B	SEC61 Translocon Subunit Beta	Protein Coding	45	GC09P099222	2.96961	https://www.genecards.org/cgi-bin/carddisp.pl?gene=SEC61B
ACAD10	Acyl-CoA Dehydrogenase Family Member 10	Protein Coding	45	GC12P111686	2.96794	https://www.genecards.org/cgi-bin/carddisp.pl?gene=ACAD10
F2R	Coagulation Factor II Thrombin Receptor	Protein Coding	53	GC05P076716	2.96327	https://www.genecards.org/cgi-bin/carddisp.pl?gene=F2R
KCNN4	Potassium Calcium-Activated Channel Subfamily N Member 4	Protein Coding	55	GC19M070686	2.95472	https://www.genecards.org/cgi-bin/carddisp.pl?gene=KCNN4
PSENEN	Presenilin Enhancer, Gamma-Secretase Subunit	Protein Coding	52	GC19P072742	2.95468	https://www.genecards.org/cgi-bin/carddisp.pl?gene=PSENEN
DHPS	Deoxyhypusine Synthase	Protein Coding	49	GC19M013762	2.95459	https://www.genecards.org/cgi-bin/carddisp.pl?gene=DHPS
XRCC5	X-Ray Repair Cross Complementing 5	Protein Coding	51	GC02P216107	2.94445	https://www.genecards.org/cgi-bin/carddisp.pl?gene=XRCC5
ITGB4	Integrin Subunit Beta 4	Protein Coding	56	GC17P075721	2.94335	https://www.genecards.org/cgi-bin/carddisp.pl?gene=ITGB4
PLAU	Plasminogen Activator, Urokinase	Protein Coding	59	GC10P073909	2.93981	https://www.genecards.org/cgi-bin/carddisp.pl?gene=PLAU
NFKB2	Nuclear Factor Kappa B Subunit 2	Protein Coding	59	GC10P102394	2.93964	https://www.genecards.org/cgi-bin/carddisp.pl?gene=NFKB2
KHDRBS3	KH RNA Binding Domain Containing, Signal Transduction Associated 3	Protein Coding	45	GC08P135457	2.93845	https://www.genecards.org/cgi-bin/carddisp.pl?gene=KHDRBS3
EIF4E	Eukaryotic Translation Initiation Factor 4E	Protein Coding	56	GC04M098879	2.92765	https://www.genecards.org/cgi-bin/carddisp.pl?gene=EIF4E
CAND1	Cullin Associated And Neddylation Dissociated 1	Protein Coding	46	GC12P067270	2.92529	https://www.genecards.org/cgi-bin/carddisp.pl?gene=CAND1
IL13	Interleukin 13	Protein Coding	50	GC05P132656	2.92111	https://www.genecards.org/cgi-bin/carddisp.pl?gene=IL13
STT3A	STT3 Oligosaccharyltransferase Complex Catalytic Subunit A	Protein Coding	52	GC11P125592	2.91983	https://www.genecards.org/cgi-bin/carddisp.pl?gene=STT3A
CHMP2B	Charged Multivesicular Body Protein 2B	Protein Coding	50	GC03P087227	2.91786	https://www.genecards.org/cgi-bin/carddisp.pl?gene=CHMP2B
HRG	Histidine Rich Glycoprotein	Protein Coding	52	GC03P186660	2.91278	https://www.genecards.org/cgi-bin/carddisp.pl?gene=HRG
CRABP2	Cellular Retinoic Acid Binding Protein 2	Protein Coding	50	GC01M156701	2.90548	https://www.genecards.org/cgi-bin/carddisp.pl?gene=CRABP2
SLC36A1	Solute Carrier Family 36 Member 1	Protein Coding	46	GC05P151344	2.90329	https://www.genecards.org/cgi-bin/carddisp.pl?gene=SLC36A1
COL4A4	Collagen Type IV Alpha 4 Chain	Protein Coding	51	GC02M226973	2.8902	https://www.genecards.org/cgi-bin/carddisp.pl?gene=COL4A4
IL5	Interleukin 5	Protein Coding	52	GC05M132541	2.88898	https://www.genecards.org/cgi-bin/carddisp.pl?gene=IL5
HSPA13	Heat Shock Protein Family A (Hsp70) Member 13	Protein Coding	46	GC21M014731	2.88764	https://www.genecards.org/cgi-bin/carddisp.pl?gene=HSPA13
MBD2	Methyl-CpG Binding Domain Protein 2	Protein Coding	47	GC18M054151	2.87534	https://www.genecards.org/cgi-bin/carddisp.pl?gene=MBD2
ATP13A2	ATPase Cation Transporting 13A2	Protein Coding	51	GC01M016985	2.87323	https://www.genecards.org/cgi-bin/carddisp.pl?gene=ATP13A2
SNAP29	Synaptosome Associated Protein 29	Protein Coding	48	GC22P020859	2.87034	https://www.genecards.org/cgi-bin/carddisp.pl?gene=SNAP29
E2F1	E2F Transcription Factor 1	Protein Coding	50	GC20M033675	2.86465	https://www.genecards.org/cgi-bin/carddisp.pl?gene=E2F1
KRT7	Keratin 7	Protein Coding	48	GC12P052232	2.8645	https://www.genecards.org/cgi-bin/carddisp.pl?gene=KRT7
XRN2	5'-3' Exoribonuclease 2	Protein Coding	49	GC20P021303	2.86146	https://www.genecards.org/cgi-bin/carddisp.pl?gene=XRN2
MAP1LC3B	Microtubule Associated Protein 1 Light Chain 3 Beta	Protein Coding	48	GC16P087384	2.85502	https://www.genecards.org/cgi-bin/carddisp.pl?gene=MAP1LC3B
ALK	ALK Receptor Tyrosine Kinase	Protein Coding	59	GC02M029190	2.85106	https://www.genecards.org/cgi-bin/carddisp.pl?gene=ALK
SRM	Spermidine Synthase	Protein Coding	46	GC01M011054	2.84677	https://www.genecards.org/cgi-bin/carddisp.pl?gene=SRM
PCNA	Proliferating Cell Nuclear Antigen	Protein Coding	57	GC20M005114	2.84652	https://www.genecards.org/cgi-bin/carddisp.pl?gene=PCNA
TP73	Tumor Protein P73	Protein Coding	52	GC01P003652	2.84586	https://www.genecards.org/cgi-bin/carddisp.pl?gene=TP73
LRRC8A	Leucine Rich Repeat Containing 8 VRAC Subunit A	Protein Coding	48	GC09P128882	2.84451	https://www.genecards.org/cgi-bin/carddisp.pl?gene=LRRC8A
GABPA	GA Binding Protein Transcription Factor Subunit Alpha	Protein Coding	46	GC21P025734	2.84202	https://www.genecards.org/cgi-bin/carddisp.pl?gene=GABPA
CACNA1C	Calcium Voltage-Gated Channel Subunit Alpha1 C	Protein Coding	56	GC12P001970	2.84084	https://www.genecards.org/cgi-bin/carddisp.pl?gene=CACNA1C
NAPRT	Nicotinate Phosphoribosyltransferase	Protein Coding	47	GC08M143574	2.83811	https://www.genecards.org/cgi-bin/carddisp.pl?gene=NAPRT
F2RL1	F2R Like Trypsin Receptor 1	Protein Coding	51	GC05P076818	2.83273	https://www.genecards.org/cgi-bin/carddisp.pl?gene=F2RL1
SSTR2	Somatostatin Receptor 2	Protein Coding	53	GC17P073165	2.8291	https://www.genecards.org/cgi-bin/carddisp.pl?gene=SSTR2
SORL1	Sortilin Related Receptor 1	Protein Coding	53	GC11P121452	2.82883	https://www.genecards.org/cgi-bin/carddisp.pl?gene=SORL1
MC1R	Melanocortin 1 Receptor	Protein Coding	54	GC16P089912	2.82839	https://www.genecards.org/cgi-bin/carddisp.pl?gene=MC1R
UTS2	Urotensin 2	Protein Coding	46	GC01M007843	2.82384	https://www.genecards.org/cgi-bin/carddisp.pl?gene=UTS2
PLAUR	Plasminogen Activator, Urokinase Receptor	Protein Coding	52	GC19M043646	2.81683	https://www.genecards.org/cgi-bin/carddisp.pl?gene=PLAUR
EIF6	Eukaryotic Translation Initiation Factor 6	Protein Coding	47	GC20M035278	2.81562	https://www.genecards.org/cgi-bin/carddisp.pl?gene=EIF6
IRF1	Interferon Regulatory Factor 1	Protein Coding	53	GC05M132440	2.81388	https://www.genecards.org/cgi-bin/carddisp.pl?gene=IRF1
CD28	CD28 Molecule	Protein Coding	55	GC02P203706	2.81221	https://www.genecards.org/cgi-bin/carddisp.pl?gene=CD28
ACTN3	Actinin Alpha 3	Protein Coding	45	GC11P066546	2.81078	https://www.genecards.org/cgi-bin/carddisp.pl?gene=ACTN3
VSX1	Visual System Homeobox 1	Protein Coding	44	GC20M025070	2.80785	https://www.genecards.org/cgi-bin/carddisp.pl?gene=VSX1
COX7A1	Cytochrome C Oxidase Subunit 7A1	Protein Coding	42	GC19M071442	2.80479	https://www.genecards.org/cgi-bin/carddisp.pl?gene=COX7A1
COG8	Component Of Oligomeric Golgi Complex 8	Protein Coding	45	GC16M069320	2.80215	https://www.genecards.org/cgi-bin/carddisp.pl?gene=COG8
IP6K3	Inositol Hexakisphosphate Kinase 3	Protein Coding	44	GC06M033721	2.79595	https://www.genecards.org/cgi-bin/carddisp.pl?gene=IP6K3
SUCLG2	Succinate-CoA Ligase GDP-Forming Subunit Beta	Protein Coding	49	GC03M067358	2.79084	https://www.genecards.org/cgi-bin/carddisp.pl?gene=SUCLG2
RHD	Rh Blood Group D Antigen	Protein Coding	48	GC01P025272	2.79048	https://www.genecards.org/cgi-bin/carddisp.pl?gene=RHD
CDKN1B	Cyclin Dependent Kinase Inhibitor 1B	Protein Coding	54	GC12P023759	2.79029	https://www.genecards.org/cgi-bin/carddisp.pl?gene=CDKN1B
CYP4X1	Cytochrome P450 Family 4 Subfamily X Member 1	Protein Coding	43	GC01P046961	2.79008	https://www.genecards.org/cgi-bin/carddisp.pl?gene=CYP4X1
GLYATL1	Glycine-N-Acyltransferase Like 1	Protein Coding	40	GC11P058906	2.79005	https://www.genecards.org/cgi-bin/carddisp.pl?gene=GLYATL1
LYRM4	LYR Motif Containing 4	Protein Coding	44	GC06M005033	2.78946	https://www.genecards.org/cgi-bin/carddisp.pl?gene=LYRM4
NUDT1	Nudix Hydrolase 1	Protein Coding	48	GC07P002242	2.78774	https://www.genecards.org/cgi-bin/carddisp.pl?gene=NUDT1
SNAI1	Snail Family Transcriptional Repressor 1	Protein Coding	51	GC20P049982	2.78569	https://www.genecards.org/cgi-bin/carddisp.pl?gene=SNAI1
ITGB1	Integrin Subunit Beta 1	Protein Coding	57	GC10M033645	2.78377	https://www.genecards.org/cgi-bin/carddisp.pl?gene=ITGB1
TMPO	Thymopoietin	Protein Coding	53	GC12P098515	2.77832	https://www.genecards.org/cgi-bin/carddisp.pl?gene=TMPO
APBA1	Amyloid Beta Precursor Protein Binding Family A Member 1	Protein Coding	46	GC09M069427	2.77734	https://www.genecards.org/cgi-bin/carddisp.pl?gene=APBA1
LYZ	Lysozyme	Protein Coding	53	GC12P069348	2.77645	https://www.genecards.org/cgi-bin/carddisp.pl?gene=LYZ
COG4	Component Of Oligomeric Golgi Complex 4	Protein Coding	47	GC16M071083	2.77231	https://www.genecards.org/cgi-bin/carddisp.pl?gene=COG4
MSR1	Macrophage Scavenger Receptor 1	Protein Coding	52	GC08M016107	2.7635	https://www.genecards.org/cgi-bin/carddisp.pl?gene=MSR1
COG6	Component Of Oligomeric Golgi Complex 6	Protein Coding	44	GC13P039655	2.76206	https://www.genecards.org/cgi-bin/carddisp.pl?gene=COG6
H2BC4	H2B Clustered Histone 4	Protein Coding	41	GC06M072410	2.75717	https://www.genecards.org/cgi-bin/carddisp.pl?gene=H2BC4
SLC35A3	Solute Carrier Family 35 Member A3	Protein Coding	47	GC01P099994	2.75486	https://www.genecards.org/cgi-bin/carddisp.pl?gene=SLC35A3
HNRNPL	Heterogeneous Nuclear Ribonucleoprotein L	Protein Coding	47	GC19M038836	2.75261	https://www.genecards.org/cgi-bin/carddisp.pl?gene=HNRNPL
COX7A2	Cytochrome C Oxidase Subunit 7A2	Protein Coding	43	GC06M075237	2.75235	https://www.genecards.org/cgi-bin/carddisp.pl?gene=COX7A2
HDGF	Heparin Binding Growth Factor	Protein Coding	46	GC01M156949	2.75218	https://www.genecards.org/cgi-bin/carddisp.pl?gene=HDGF
TNXA	Tenascin XA (Pseudogene)	Pseudogene	27	GC06M071744	2.7492	https://www.genecards.org/cgi-bin/carddisp.pl?gene=TNXA
IGF2BP3	Insulin Like Growth Factor 2 MRNA Binding Protein 3	Protein Coding	48	GC07M023354	2.74787	https://www.genecards.org/cgi-bin/carddisp.pl?gene=IGF2BP3
PROS1	Protein S	Protein Coding	55	GC03M093873	2.74399	https://www.genecards.org/cgi-bin/carddisp.pl?gene=PROS1
COX6B2	Cytochrome C Oxidase Subunit 6B2	Protein Coding	37	GC19M071189	2.74163	https://www.genecards.org/cgi-bin/carddisp.pl?gene=COX6B2
KRT9	Keratin 9	Protein Coding	48	GC17M041565	2.73564	https://www.genecards.org/cgi-bin/carddisp.pl?gene=KRT9
ELAVL2	ELAV Like RNA Binding Protein 2	Protein Coding	47	GC09M023690	2.73328	https://www.genecards.org/cgi-bin/carddisp.pl?gene=ELAVL2
GJB3	Gap Junction Protein Beta 3	Protein Coding	50	GC01P034781	2.73112	https://www.genecards.org/cgi-bin/carddisp.pl?gene=GJB3
CHI3L1	Chitinase 3 Like 1	Protein Coding	51	GC01M203148	2.73063	https://www.genecards.org/cgi-bin/carddisp.pl?gene=CHI3L1
C19orf12	Chromosome 19 Open Reading Frame 12	Protein Coding	42	GC19M070406	2.72428	https://www.genecards.org/cgi-bin/carddisp.pl?gene=C19orf12
NEAT1	Nuclear Paraspeckle Assembly Transcript 1	RNA Gene	28	GC11P070859	2.72117	https://www.genecards.org/cgi-bin/carddisp.pl?gene=NEAT1
PYCR3	Pyrroline-5-Carboxylate Reductase 3	Protein Coding	44	GC08M143604	2.72048	https://www.genecards.org/cgi-bin/carddisp.pl?gene=PYCR3
EFEMP2	EGF Containing Fibulin Extracellular Matrix Protein 2	Protein Coding	51	GC11M099735	2.72012	https://www.genecards.org/cgi-bin/carddisp.pl?gene=EFEMP2
COL1A2	Collagen Type I Alpha 2 Chain	Protein Coding	54	GC07P094394	2.71993	https://www.genecards.org/cgi-bin/carddisp.pl?gene=COL1A2
BAK1	BCL2 Antagonist/Killer 1	Protein Coding	52	GC06M033572	2.71951	https://www.genecards.org/cgi-bin/carddisp.pl?gene=BAK1
RYR2	Ryanodine Receptor 2	Protein Coding	53	GC01P237042	2.71949	https://www.genecards.org/cgi-bin/carddisp.pl?gene=RYR2
SLC22A6	Solute Carrier Family 22 Member 6	Protein Coding	51	GC11M099607	2.71905	https://www.genecards.org/cgi-bin/carddisp.pl?gene=SLC22A6
STT3B	STT3 Oligosaccharyltransferase Complex Catalytic Subunit B	Protein Coding	50	GC03P031532	2.71374	https://www.genecards.org/cgi-bin/carddisp.pl?gene=STT3B
CITED2	Cbp/P300 Interacting Transactivator With Glu/Asp Rich Carboxy-Terminal Domain 2	Protein Coding	50	GC06M139371	2.7126	https://www.genecards.org/cgi-bin/carddisp.pl?gene=CITED2
STMN1	Stathmin 1	Protein Coding	51	GC01M025884	2.71149	https://www.genecards.org/cgi-bin/carddisp.pl?gene=STMN1
NEIL1	Nei Like DNA Glycosylase 1	Protein Coding	45	GC15P075346	2.71089	https://www.genecards.org/cgi-bin/carddisp.pl?gene=NEIL1
BTRC	Beta-Transducin Repeat Containing E3 Ubiquitin Protein Ligase	Protein Coding	52	GC10P101354	2.70546	https://www.genecards.org/cgi-bin/carddisp.pl?gene=BTRC
TFPI	Tissue Factor Pathway Inhibitor	Protein Coding	53	GC02M187464	2.69456	https://www.genecards.org/cgi-bin/carddisp.pl?gene=TFPI
OSBPL1A	Oxysterol Binding Protein Like 1A	Protein Coding	44	GC18M024162	2.69447	https://www.genecards.org/cgi-bin/carddisp.pl?gene=OSBPL1A
CGB5	Chorionic Gonadotropin Subunit Beta 5	Protein Coding	37	GC19P049043	2.69336	https://www.genecards.org/cgi-bin/carddisp.pl?gene=CGB5
PRKCH	Protein Kinase C Eta	Protein Coding	56	GC14P061187	2.6901	https://www.genecards.org/cgi-bin/carddisp.pl?gene=PRKCH
CD68	CD68 Molecule	Protein Coding	47	GC17P007579	2.68802	https://www.genecards.org/cgi-bin/carddisp.pl?gene=CD68
COX7B2	Cytochrome C Oxidase Subunit 7B2	Protein Coding	36	GC04M046734	2.68507	https://www.genecards.org/cgi-bin/carddisp.pl?gene=COX7B2
RHO	Rhodopsin	Protein Coding	55	GC03P134990	2.67153	https://www.genecards.org/cgi-bin/carddisp.pl?gene=RHO
EGR1	Early Growth Response 1	Protein Coding	52	GC05P138465	2.6676	https://www.genecards.org/cgi-bin/carddisp.pl?gene=EGR1
CPQ	Carboxypeptidase Q	Protein Coding	44	GC08P096645	2.66279	https://www.genecards.org/cgi-bin/carddisp.pl?gene=CPQ
HIF1AN	Hypoxia Inducible Factor 1 Subunit Alpha Inhibitor	Protein Coding	50	GC10P100529	2.65795	https://www.genecards.org/cgi-bin/carddisp.pl?gene=HIF1AN
KRR1	KRR1 Small Subunit Processome Component Homolog	Protein Coding	46	GC12M075490	2.65428	https://www.genecards.org/cgi-bin/carddisp.pl?gene=KRR1
NSD1	Nuclear Receptor Binding SET Domain Protein 1	Protein Coding	51	GC05P177646	2.65343	https://www.genecards.org/cgi-bin/carddisp.pl?gene=NSD1
ATF6	Activating Transcription Factor 6	Protein Coding	55	GC01P161766	2.64199	https://www.genecards.org/cgi-bin/carddisp.pl?gene=ATF6
RNLS	Renalase, FAD Dependent Amine Oxidase	Protein Coding	45	GC10M088180	2.63957	https://www.genecards.org/cgi-bin/carddisp.pl?gene=RNLS
CTSE	Cathepsin E	Protein Coding	48	GC01M206009	2.63801	https://www.genecards.org/cgi-bin/carddisp.pl?gene=CTSE
PEDS1	Plasmanylethanolamine Desaturase 1	Protein Coding	36	GC20M050119	2.62808	https://www.genecards.org/cgi-bin/carddisp.pl?gene=PEDS1
PTCH1	Patched 1	Protein Coding	57	GC09M095442	2.62447	https://www.genecards.org/cgi-bin/carddisp.pl?gene=PTCH1
DTNBP1	Dystrobrevin Binding Protein 1	Protein Coding	48	GC06M015529	2.61691	https://www.genecards.org/cgi-bin/carddisp.pl?gene=DTNBP1
CNTF	Ciliary Neurotrophic Factor	Protein Coding	47	GC11P058622	2.61498	https://www.genecards.org/cgi-bin/carddisp.pl?gene=CNTF
SERPIND1	Serpin Family D Member 1	Protein Coding	53	GC22P044431	2.61451	https://www.genecards.org/cgi-bin/carddisp.pl?gene=SERPIND1
CCL3	C-C Motif Chemokine Ligand 3	Protein Coding	46	GC17M036088	2.61419	https://www.genecards.org/cgi-bin/carddisp.pl?gene=CCL3
CRYAB	Crystallin Alpha B	Protein Coding	53	GC11M111908	2.61296	https://www.genecards.org/cgi-bin/carddisp.pl?gene=CRYAB
COX8C	Cytochrome C Oxidase Subunit 8C	Protein Coding	37	GC14P093348	2.6078	https://www.genecards.org/cgi-bin/carddisp.pl?gene=COX8C
PTPRC	Protein Tyrosine Phosphatase Receptor Type C	Protein Coding	59	GC01P198607	2.60549	https://www.genecards.org/cgi-bin/carddisp.pl?gene=PTPRC
AQP1	Aquaporin 1 (Colton Blood Group)	Protein Coding	53	GC07P030911	2.60458	https://www.genecards.org/cgi-bin/carddisp.pl?gene=AQP1
CIITA	Class II Major Histocompatibility Complex Transactivator	Protein Coding	51	GC16P013730	2.59569	https://www.genecards.org/cgi-bin/carddisp.pl?gene=CIITA
KRT14	Keratin 14	Protein Coding	53	GC17M041582	2.59013	https://www.genecards.org/cgi-bin/carddisp.pl?gene=KRT14
IDNK	IDNK Gluconokinase	Protein Coding	42	GC09P083623	2.58355	https://www.genecards.org/cgi-bin/carddisp.pl?gene=IDNK
ATG9A	Autophagy Related 9A	Protein Coding	47	GC02M219219	2.57978	https://www.genecards.org/cgi-bin/carddisp.pl?gene=ATG9A
NUP98	Nucleoporin 98 And 96 Precursor	Protein Coding	50	GC11M003671	2.57845	https://www.genecards.org/cgi-bin/carddisp.pl?gene=NUP98
LPO	Lactoperoxidase	Protein Coding	46	GC17P058218	2.5777	https://www.genecards.org/cgi-bin/carddisp.pl?gene=LPO
CDH2	Cadherin 2	Protein Coding	59	GC18M028088	2.57627	https://www.genecards.org/cgi-bin/carddisp.pl?gene=CDH2
IFNL3	Interferon Lambda 3	Protein Coding	41	GC19M039243	2.57287	https://www.genecards.org/cgi-bin/carddisp.pl?gene=IFNL3
AIF1	Allograft Inflammatory Factor 1	Protein Coding	45	GC06P092153	2.57014	https://www.genecards.org/cgi-bin/carddisp.pl?gene=AIF1
CUL1	Cullin 1	Protein Coding	50	GC07P148697	2.56465	https://www.genecards.org/cgi-bin/carddisp.pl?gene=CUL1
KAT2A	Lysine Acetyltransferase 2A	Protein Coding	55	GC17M042113	2.56219	https://www.genecards.org/cgi-bin/carddisp.pl?gene=KAT2A
ATF2	Activating Transcription Factor 2	Protein Coding	54	GC02M175072	2.55811	https://www.genecards.org/cgi-bin/carddisp.pl?gene=ATF2
SLC30A6	Solute Carrier Family 30 Member 6	Protein Coding	44	GC02P032166	2.55717	https://www.genecards.org/cgi-bin/carddisp.pl?gene=SLC30A6
CYBB	Cytochrome B-245 Beta Chain	Protein Coding	56	GC0XP037780	2.55609	https://www.genecards.org/cgi-bin/carddisp.pl?gene=CYBB
EPHA6	EPH Receptor A6	Protein Coding	50	GC03P096814	2.55467	https://www.genecards.org/cgi-bin/carddisp.pl?gene=EPHA6
GLMN	Glomulin, FKBP Associated Protein	Protein Coding	46	GC01M092246	2.55096	https://www.genecards.org/cgi-bin/carddisp.pl?gene=GLMN
HPS3	HPS3 Biogenesis Of Lysosomal Organelles Complex 2 Subunit 1	Protein Coding	46	GC03P149129	2.54817	https://www.genecards.org/cgi-bin/carddisp.pl?gene=HPS3
JAK3	Janus Kinase 3	Protein Coding	58	GC19M017824	2.54424	https://www.genecards.org/cgi-bin/carddisp.pl?gene=JAK3
BBC3	BCL2 Binding Component 3	Protein Coding	47	GC19M047220	2.53956	https://www.genecards.org/cgi-bin/carddisp.pl?gene=BBC3
CLEC3B	C-Type Lectin Domain Family 3 Member B	Protein Coding	48	GC03P047587	2.53853	https://www.genecards.org/cgi-bin/carddisp.pl?gene=CLEC3B
ECE1	Endothelin Converting Enzyme 1	Protein Coding	55	GC01M021217	2.5372	https://www.genecards.org/cgi-bin/carddisp.pl?gene=ECE1
AP4M1	Adaptor Related Protein Complex 4 Subunit Mu 1	Protein Coding	45	GC07P101467	2.53528	https://www.genecards.org/cgi-bin/carddisp.pl?gene=AP4M1
SPATA22	Spermatogenesis Associated 22	Protein Coding	41	GC17M003440	2.5343	https://www.genecards.org/cgi-bin/carddisp.pl?gene=SPATA22
PM20D2	Peptidase M20 Domain Containing 2	Protein Coding	39	GC06P092836	2.53339	https://www.genecards.org/cgi-bin/carddisp.pl?gene=PM20D2
RBX1	Ring-Box 1	Protein Coding	50	GC22P040951	2.52314	https://www.genecards.org/cgi-bin/carddisp.pl?gene=RBX1
CMC1	C-X9-C Motif Containing 1	Protein Coding	41	GC03P028269	2.5198	https://www.genecards.org/cgi-bin/carddisp.pl?gene=CMC1
TIMP3	TIMP Metallopeptidase Inhibitor 3	Protein Coding	50	GC22P044970	2.51977	https://www.genecards.org/cgi-bin/carddisp.pl?gene=TIMP3
LYST	Lysosomal Trafficking Regulator	Protein Coding	45	GC01M235661	2.51592	https://www.genecards.org/cgi-bin/carddisp.pl?gene=LYST
SNCAIP	Synuclein Alpha Interacting Protein	Protein Coding	50	GC05P122311	2.51217	https://www.genecards.org/cgi-bin/carddisp.pl?gene=SNCAIP
PLEKHA5	Pleckstrin Homology Domain Containing A5	Protein Coding	44	GC12P019129	2.50793	https://www.genecards.org/cgi-bin/carddisp.pl?gene=PLEKHA5
RXRB	Retinoid X Receptor Beta	Protein Coding	52	GC06M033193	2.50786	https://www.genecards.org/cgi-bin/carddisp.pl?gene=RXRB
FOXO4	Forkhead Box O4	Protein Coding	48	GC0XP071095	2.50482	https://www.genecards.org/cgi-bin/carddisp.pl?gene=FOXO4
PGLYRP2	Peptidoglycan Recognition Protein 2	Protein Coding	45	GC19M015468	2.50433	https://www.genecards.org/cgi-bin/carddisp.pl?gene=PGLYRP2
MLN	Motilin	Protein Coding	40	GC06M033794	2.504	https://www.genecards.org/cgi-bin/carddisp.pl?gene=MLN
CRMP1	Collapsin Response Mediator Protein 1	Protein Coding	48	GC04M005750	2.50355	https://www.genecards.org/cgi-bin/carddisp.pl?gene=CRMP1
RAG2	Recombination Activating 2	Protein Coding	48	GC11M036575	2.50341	https://www.genecards.org/cgi-bin/carddisp.pl?gene=RAG2
APOBR	Apolipoprotein B Receptor	Protein Coding	39	GC16P028494	2.49686	https://www.genecards.org/cgi-bin/carddisp.pl?gene=APOBR
FNTB	Farnesyltransferase, CAAX Box, Beta	Protein Coding	51	GC14P064986	2.49493	https://www.genecards.org/cgi-bin/carddisp.pl?gene=FNTB
AFM	Afamin	Protein Coding	46	GC04P073481	2.49263	https://www.genecards.org/cgi-bin/carddisp.pl?gene=AFM
NTF3	Neurotrophin 3	Protein Coding	51	GC12P023503	2.4917	https://www.genecards.org/cgi-bin/carddisp.pl?gene=NTF3
SLC30A5	Solute Carrier Family 30 Member 5	Protein Coding	46	GC05P069093	2.48802	https://www.genecards.org/cgi-bin/carddisp.pl?gene=SLC30A5
GJB4	Gap Junction Protein Beta 4	Protein Coding	46	GC01P034759	2.4862	https://www.genecards.org/cgi-bin/carddisp.pl?gene=GJB4
CCL27	C-C Motif Chemokine Ligand 27	Protein Coding	42	GC09M034662	2.48452	https://www.genecards.org/cgi-bin/carddisp.pl?gene=CCL27
KRT10	Keratin 10	Protein Coding	50	GC17M040818	2.484	https://www.genecards.org/cgi-bin/carddisp.pl?gene=KRT10
HOXA10	Homeobox A10	Protein Coding	47	GC07M027673	2.48374	https://www.genecards.org/cgi-bin/carddisp.pl?gene=HOXA10
CDC42	Cell Division Cycle 42	Protein Coding	57	GC01P022052	2.48304	https://www.genecards.org/cgi-bin/carddisp.pl?gene=CDC42
HELLS	Helicase, Lymphoid Specific	Protein Coding	52	GC10P094814	2.48108	https://www.genecards.org/cgi-bin/carddisp.pl?gene=HELLS
MSRA	Methionine Sulfoxide Reductase A	Protein Coding	48	GC08P010054	2.47523	https://www.genecards.org/cgi-bin/carddisp.pl?gene=MSRA
OAS1	2'-5'-Oligoadenylate Synthetase 1	Protein Coding	50	GC12P112945	2.47435	https://www.genecards.org/cgi-bin/carddisp.pl?gene=OAS1
REL	REL Proto-Oncogene, NF-KB Subunit	Protein Coding	53	GC02P060881	2.47275	https://www.genecards.org/cgi-bin/carddisp.pl?gene=REL
ADI1	Acireductone Dioxygenase 1	Protein Coding	46	GC02M003501	2.47121	https://www.genecards.org/cgi-bin/carddisp.pl?gene=ADI1
PPCDC	Phosphopantothenoylcysteine Decarboxylase	Protein Coding	47	GC15P075023	2.46947	https://www.genecards.org/cgi-bin/carddisp.pl?gene=PPCDC
FGF13	Fibroblast Growth Factor 13	Protein Coding	49	GC0XM138615	2.46684	https://www.genecards.org/cgi-bin/carddisp.pl?gene=FGF13
CLCN4	Chloride Voltage-Gated Channel 4	Protein Coding	48	GC0XP010156	2.46661	https://www.genecards.org/cgi-bin/carddisp.pl?gene=CLCN4
COPG1	COPI Coat Complex Subunit Gamma 1	Protein Coding	47	GC03P129249	2.46406	https://www.genecards.org/cgi-bin/carddisp.pl?gene=COPG1
AP1M1	Adaptor Related Protein Complex 1 Subunit Mu 1	Protein Coding	46	GC19P072384	2.46154	https://www.genecards.org/cgi-bin/carddisp.pl?gene=AP1M1
ADRA1A	Adrenoceptor Alpha 1A	Protein Coding	53	GC08M026747	2.45896	https://www.genecards.org/cgi-bin/carddisp.pl?gene=ADRA1A
LBP	Lipopolysaccharide Binding Protein	Protein Coding	51	GC20P038346	2.45536	https://www.genecards.org/cgi-bin/carddisp.pl?gene=LBP
CLIC1	Chloride Intracellular Channel 1	Protein Coding	49	GC06M071736	2.45455	https://www.genecards.org/cgi-bin/carddisp.pl?gene=CLIC1
CA6	Carbonic Anhydrase 6	Protein Coding	48	GC01P008945	2.45191	https://www.genecards.org/cgi-bin/carddisp.pl?gene=CA6
GP1BA	Glycoprotein Ib Platelet Subunit Alpha	Protein Coding	54	GC17P004932	2.4506	https://www.genecards.org/cgi-bin/carddisp.pl?gene=GP1BA
NPR1	Natriuretic Peptide Receptor 1	Protein Coding	53	GC01P153922	2.44899	https://www.genecards.org/cgi-bin/carddisp.pl?gene=NPR1
TNFSF10	TNF Superfamily Member 10	Protein Coding	51	GC03M172505	2.44525	https://www.genecards.org/cgi-bin/carddisp.pl?gene=TNFSF10
BRAP	BRCA1 Associated Protein	Protein Coding	47	GC12M111642	2.44396	https://www.genecards.org/cgi-bin/carddisp.pl?gene=BRAP
ACP3	Acid Phosphatase 3	Protein Coding	50	GC03P135034	2.44392	https://www.genecards.org/cgi-bin/carddisp.pl?gene=ACP3
CACNA1H	Calcium Voltage-Gated Channel Subunit Alpha1 H	Protein Coding	57	GC16P001153	2.44338	https://www.genecards.org/cgi-bin/carddisp.pl?gene=CACNA1H
GAS5	Growth Arrest Specific 5	RNA Gene	26	GC01M173947	2.44264	https://www.genecards.org/cgi-bin/carddisp.pl?gene=GAS5
PCBP1	Poly(RC) Binding Protein 1	Protein Coding	48	GC02P070087	2.44045	https://www.genecards.org/cgi-bin/carddisp.pl?gene=PCBP1
ROCK1	Rho Associated Coiled-Coil Containing Protein Kinase 1	Protein Coding	56	GC18M020946	2.43541	https://www.genecards.org/cgi-bin/carddisp.pl?gene=ROCK1
C1S	Complement C1s	Protein Coding	54	GC12P023568	2.43344	https://www.genecards.org/cgi-bin/carddisp.pl?gene=C1S
TBX5	T-Box Transcription Factor 5	Protein Coding	52	GC12M114353	2.43326	https://www.genecards.org/cgi-bin/carddisp.pl?gene=TBX5
SNX14	Sorting Nexin 14	Protein Coding	44	GC06M085505	2.42679	https://www.genecards.org/cgi-bin/carddisp.pl?gene=SNX14
PMM1	Phosphomannomutase 1	Protein Coding	45	GC22M041576	2.42198	https://www.genecards.org/cgi-bin/carddisp.pl?gene=PMM1
TPT1	Tumor Protein, Translationally-Controlled 1	Protein Coding	53	GC13M045333	2.42145	https://www.genecards.org/cgi-bin/carddisp.pl?gene=TPT1
PANK3	Pantothenate Kinase 3	Protein Coding	44	GC05M168549	2.42014	https://www.genecards.org/cgi-bin/carddisp.pl?gene=PANK3
HLTF	Helicase Like Transcription Factor	Protein Coding	47	GC03M149030	2.4147	https://www.genecards.org/cgi-bin/carddisp.pl?gene=HLTF
CXCL12	C-X-C Motif Chemokine Ligand 12	Protein Coding	51	GC10M044370	2.4128	https://www.genecards.org/cgi-bin/carddisp.pl?gene=CXCL12
PVALB	Parvalbumin	Protein Coding	47	GC22M036800	2.40736	https://www.genecards.org/cgi-bin/carddisp.pl?gene=PVALB
SATB1	SATB Homeobox 1	Protein Coding	51	GC03M021920	2.40316	https://www.genecards.org/cgi-bin/carddisp.pl?gene=SATB1
COL4A3	Collagen Type IV Alpha 3 Chain	Protein Coding	53	GC02P227164	2.39844	https://www.genecards.org/cgi-bin/carddisp.pl?gene=COL4A3
VPS13A	Vacuolar Protein Sorting 13 Homolog A	Protein Coding	48	GC09P077177	2.39802	https://www.genecards.org/cgi-bin/carddisp.pl?gene=VPS13A
SF3A2	Splicing Factor 3a Subunit 2	Protein Coding	44	GC19P002236	2.39691	https://www.genecards.org/cgi-bin/carddisp.pl?gene=SF3A2
ARFRP1	ADP Ribosylation Factor Related Protein 1	Protein Coding	43	GC20M063698	2.39684	https://www.genecards.org/cgi-bin/carddisp.pl?gene=ARFRP1
EYS	Eyes Shut Homolog	Protein Coding	41	GC06M063719	2.37915	https://www.genecards.org/cgi-bin/carddisp.pl?gene=EYS
NUP214	Nucleoporin 214	Protein Coding	52	GC09P131125	2.37536	https://www.genecards.org/cgi-bin/carddisp.pl?gene=NUP214
BMI1	BMI1 Proto-Oncogene, Polycomb Ring Finger	Protein Coding	50	GC10P022326	2.37507	https://www.genecards.org/cgi-bin/carddisp.pl?gene=BMI1
S100A7	S100 Calcium Binding Protein A7	Protein Coding	46	GC01M153457	2.37061	https://www.genecards.org/cgi-bin/carddisp.pl?gene=S100A7
PEBP1	Phosphatidylethanolamine Binding Protein 1	Protein Coding	53	GC12P118135	2.36994	https://www.genecards.org/cgi-bin/carddisp.pl?gene=PEBP1
MCL1	MCL1 Apoptosis Regulator, BCL2 Family Member	Protein Coding	55	GC01M152731	2.36984	https://www.genecards.org/cgi-bin/carddisp.pl?gene=MCL1
MAX	MYC Associated Factor X	Protein Coding	53	GC14M065133	2.36871	https://www.genecards.org/cgi-bin/carddisp.pl?gene=MAX
SLC22A11	Solute Carrier Family 22 Member 11	Protein Coding	47	GC11P064573	2.3665	https://www.genecards.org/cgi-bin/carddisp.pl?gene=SLC22A11
SPTBN2	Spectrin Beta, Non-Erythrocytic 2	Protein Coding	48	GC11M099787	2.36526	https://www.genecards.org/cgi-bin/carddisp.pl?gene=SPTBN2
KRT19	Keratin 19	Protein Coding	50	GC17M041523	2.36189	https://www.genecards.org/cgi-bin/carddisp.pl?gene=KRT19
CUL4A	Cullin 4A	Protein Coding	50	GC13P113208	2.36086	https://www.genecards.org/cgi-bin/carddisp.pl?gene=CUL4A
CSRP1	Cysteine And Glycine Rich Protein 1	Protein Coding	48	GC01M201484	2.36017	https://www.genecards.org/cgi-bin/carddisp.pl?gene=CSRP1
NPHS2	NPHS2 Stomatin Family Member, Podocin	Protein Coding	50	GC01M179554	2.35659	https://www.genecards.org/cgi-bin/carddisp.pl?gene=NPHS2
SLC5A8	Solute Carrier Family 5 Member 8	Protein Coding	49	GC12M101155	2.35316	https://www.genecards.org/cgi-bin/carddisp.pl?gene=SLC5A8
KRT13	Keratin 13	Protein Coding	50	GC17M041500	2.35252	https://www.genecards.org/cgi-bin/carddisp.pl?gene=KRT13
PGAP2	Post-GPI Attachment To Proteins 2	Protein Coding	42	GC11P003797	2.34953	https://www.genecards.org/cgi-bin/carddisp.pl?gene=PGAP2
HSP90AB1	Heat Shock Protein 90 Alpha Family Class B Member 1	Protein Coding	56	GC06P044246	2.34952	https://www.genecards.org/cgi-bin/carddisp.pl?gene=HSP90AB1
DHDH	Dihydrodiol Dehydrogenase	Protein Coding	42	GC19P073205	2.34438	https://www.genecards.org/cgi-bin/carddisp.pl?gene=DHDH
AFMID	Arylformamidase	Protein Coding	42	GC17P078185	2.3423	https://www.genecards.org/cgi-bin/carddisp.pl?gene=AFMID
CMA1	Chymase 1	Protein Coding	51	GC14M024506	2.34204	https://www.genecards.org/cgi-bin/carddisp.pl?gene=CMA1
PCTP	Phosphatidylcholine Transfer Protein	Protein Coding	45	GC17P063013	2.34163	https://www.genecards.org/cgi-bin/carddisp.pl?gene=PCTP
EIF2AK2	Eukaryotic Translation Initiation Factor 2 Alpha Kinase 2	Protein Coding	56	GC02M037099	2.34145	https://www.genecards.org/cgi-bin/carddisp.pl?gene=EIF2AK2
AP1M2	Adaptor Related Protein Complex 1 Subunit Mu 2	Protein Coding	44	GC19M010572	2.3384	https://www.genecards.org/cgi-bin/carddisp.pl?gene=AP1M2
OAZ1	Ornithine Decarboxylase Antizyme 1	Protein Coding	45	GC19P002269	2.33766	https://www.genecards.org/cgi-bin/carddisp.pl?gene=OAZ1
ENSG00000256100	Novel Transcript	Protein Coding	10	GC11P064080	2.33329	https://www.genecards.org/cgi-bin/carddisp.pl?gene=ENSG00000256100
C8B	Complement C8 Beta Chain	Protein Coding	50	GC01M056929	2.33175	https://www.genecards.org/cgi-bin/carddisp.pl?gene=C8B
PTX3	Pentraxin 3	Protein Coding	50	GC03P157436	2.32932	https://www.genecards.org/cgi-bin/carddisp.pl?gene=PTX3
PITRM1	Pitrilysin Metallopeptidase 1	Protein Coding	47	GC10M003138	2.32376	https://www.genecards.org/cgi-bin/carddisp.pl?gene=PITRM1
HPS5	HPS5 Biogenesis Of Lysosomal Organelles Complex 2 Subunit 2	Protein Coding	47	GC11M018278	2.31851	https://www.genecards.org/cgi-bin/carddisp.pl?gene=HPS5
PPP5C	Protein Phosphatase 5 Catalytic Subunit	Protein Coding	52	GC19P073092	2.31844	https://www.genecards.org/cgi-bin/carddisp.pl?gene=PPP5C
AP1S2	Adaptor Related Protein Complex 1 Subunit Sigma 2	Protein Coding	48	GC0XM015825	2.31577	https://www.genecards.org/cgi-bin/carddisp.pl?gene=AP1S2
PECAM1	Platelet And Endothelial Cell Adhesion Molecule 1	Protein Coding	47	GC17M064319	2.31537	https://www.genecards.org/cgi-bin/carddisp.pl?gene=PECAM1
HCAR1	Hydroxycarboxylic Acid Receptor 1	Protein Coding	45	GC12M122726	2.31435	https://www.genecards.org/cgi-bin/carddisp.pl?gene=HCAR1
GOLGB1	Golgin B1	Protein Coding	42	GC03M121663	2.31392	https://www.genecards.org/cgi-bin/carddisp.pl?gene=GOLGB1
INTS10	Integrator Complex Subunit 10	Protein Coding	42	GC08P019817	2.31137	https://www.genecards.org/cgi-bin/carddisp.pl?gene=INTS10
ITIH2	Inter-Alpha-Trypsin Inhibitor Heavy Chain 2	Protein Coding	47	GC10P007703	2.31123	https://www.genecards.org/cgi-bin/carddisp.pl?gene=ITIH2
MAP1LC3A	Microtubule Associated Protein 1 Light Chain 3 Alpha	Protein Coding	47	GC20P034546	2.31107	https://www.genecards.org/cgi-bin/carddisp.pl?gene=MAP1LC3A
PIGM	Phosphatidylinositol Glycan Anchor Biosynthesis Class M	Protein Coding	45	GC01M160027	2.31044	https://www.genecards.org/cgi-bin/carddisp.pl?gene=PIGM
TXN2	Thioredoxin 2	Protein Coding	50	GC22M036467	2.30885	https://www.genecards.org/cgi-bin/carddisp.pl?gene=TXN2
HULC	Hepatocellular Carcinoma Up-Regulated Long Non-Coding RNA	RNA Gene	24	GC06P008441	2.30589	https://www.genecards.org/cgi-bin/carddisp.pl?gene=HULC
TRPM2	Transient Receptor Potential Cation Channel Subfamily M Member 2	Protein Coding	48	GC21P044350	2.30573	https://www.genecards.org/cgi-bin/carddisp.pl?gene=TRPM2
MMP7	Matrix Metallopeptidase 7	Protein Coding	53	GC11M102425	2.30528	https://www.genecards.org/cgi-bin/carddisp.pl?gene=MMP7
MAPK9	Mitogen-Activated Protein Kinase 9	Protein Coding	56	GC05M180263	2.30374	https://www.genecards.org/cgi-bin/carddisp.pl?gene=MAPK9
PTGER3	Prostaglandin E Receptor 3	Protein Coding	53	GC01M070852	2.30258	https://www.genecards.org/cgi-bin/carddisp.pl?gene=PTGER3
CTSL	Cathepsin L	Protein Coding	53	GC09P087725	2.30176	https://www.genecards.org/cgi-bin/carddisp.pl?gene=CTSL
NEIL2	Nei Like DNA Glycosylase 2	Protein Coding	45	GC08P011769	2.30092	https://www.genecards.org/cgi-bin/carddisp.pl?gene=NEIL2
MCM8	Minichromosome Maintenance 8 Homologous Recombination Repair Factor	Protein Coding	46	GC20P006392	2.29063	https://www.genecards.org/cgi-bin/carddisp.pl?gene=MCM8
CXCR3	C-X-C Motif Chemokine Receptor 3	Protein Coding	51	GC0XM071615	2.29048	https://www.genecards.org/cgi-bin/carddisp.pl?gene=CXCR3
POLB	DNA Polymerase Beta	Protein Coding	51	GC08P042338	2.28522	https://www.genecards.org/cgi-bin/carddisp.pl?gene=POLB
ULK2	Unc-51 Like Autophagy Activating Kinase 2	Protein Coding	50	GC17M051015	2.28515	https://www.genecards.org/cgi-bin/carddisp.pl?gene=ULK2
FILNC1	FOXO Induced Long Non-Coding RNA 1	RNA Gene	16	GC06P139677	2.27435	https://www.genecards.org/cgi-bin/carddisp.pl?gene=FILNC1
TIE1	Tyrosine Kinase With Immunoglobulin Like And EGF Like Domains 1	Protein Coding	52	GC01P043300	2.26535	https://www.genecards.org/cgi-bin/carddisp.pl?gene=TIE1
CTSH	Cathepsin H	Protein Coding	53	GC15M122427	2.26021	https://www.genecards.org/cgi-bin/carddisp.pl?gene=CTSH
PTPN3	Protein Tyrosine Phosphatase Non-Receptor Type 3	Protein Coding	51	GC09M109375	2.26009	https://www.genecards.org/cgi-bin/carddisp.pl?gene=PTPN3
NCDN	Neurochondrin	Protein Coding	44	GC01P035557	2.26008	https://www.genecards.org/cgi-bin/carddisp.pl?gene=NCDN
RXRG	Retinoid X Receptor Gamma	Protein Coding	48	GC01M165401	2.25442	https://www.genecards.org/cgi-bin/carddisp.pl?gene=RXRG
SRPK1	SRSF Protein Kinase 1	Protein Coding	53	GC06M071868	2.2516	https://www.genecards.org/cgi-bin/carddisp.pl?gene=SRPK1
SLC25A6	Solute Carrier Family 25 Member 6	Protein Coding	48	GC0XM001386	2.24497	https://www.genecards.org/cgi-bin/carddisp.pl?gene=SLC25A6
DUSP1	Dual Specificity Phosphatase 1	Protein Coding	52	GC05M172768	2.24302	https://www.genecards.org/cgi-bin/carddisp.pl?gene=DUSP1
SPART	Spartin	Protein Coding	46	GC13M037392	2.24202	https://www.genecards.org/cgi-bin/carddisp.pl?gene=SPART
GNAI1	G Protein Subunit Alpha I1	Protein Coding	53	GC07P079769	2.24191	https://www.genecards.org/cgi-bin/carddisp.pl?gene=GNAI1
DFFB	DNA Fragmentation Factor Subunit Beta	Protein Coding	50	GC01P003857	2.24007	https://www.genecards.org/cgi-bin/carddisp.pl?gene=DFFB
TECRL	Trans-2,3-Enoyl-CoA Reductase Like	Protein Coding	44	GC04M064275	2.23981	https://www.genecards.org/cgi-bin/carddisp.pl?gene=TECRL
CA13	Carbonic Anhydrase 13	Protein Coding	44	GC08P085230	2.23942	https://www.genecards.org/cgi-bin/carddisp.pl?gene=CA13
PXN	Paxillin	Protein Coding	52	GC12M120210	2.23926	https://www.genecards.org/cgi-bin/carddisp.pl?gene=PXN
MAP2	Microtubule Associated Protein 2	Protein Coding	51	GC02P209424	2.23873	https://www.genecards.org/cgi-bin/carddisp.pl?gene=MAP2
CD47	CD47 Molecule	Protein Coding	51	GC03M108043	2.23703	https://www.genecards.org/cgi-bin/carddisp.pl?gene=CD47
DNASE1	Deoxyribonuclease 1	Protein Coding	50	GC16P003611	2.23382	https://www.genecards.org/cgi-bin/carddisp.pl?gene=DNASE1
HOTAIR	HOX Transcript Antisense RNA	RNA Gene	27	GC12M053962	2.23349	https://www.genecards.org/cgi-bin/carddisp.pl?gene=HOTAIR
AP5M1	Adaptor Related Protein Complex 5 Subunit Mu 1	Protein Coding	39	GC14P057268	2.23061	https://www.genecards.org/cgi-bin/carddisp.pl?gene=AP5M1
ASGR2	Asialoglycoprotein Receptor 2	Protein Coding	47	GC17M007101	2.22356	https://www.genecards.org/cgi-bin/carddisp.pl?gene=ASGR2
CNNM2	Cyclin And CBS Domain Divalent Metal Cation Transport Mediator 2	Protein Coding	48	GC10P102918	2.22089	https://www.genecards.org/cgi-bin/carddisp.pl?gene=CNNM2
H1-4	H1.4 Linker Histone, Cluster Member	Protein Coding	49	GC06P093029	2.21279	https://www.genecards.org/cgi-bin/carddisp.pl?gene=H1-4
SYP	Synaptophysin	Protein Coding	52	GC0XM049187	2.206	https://www.genecards.org/cgi-bin/carddisp.pl?gene=SYP
CLCN3	Chloride Voltage-Gated Channel 3	Protein Coding	51	GC04P169612	2.2043	https://www.genecards.org/cgi-bin/carddisp.pl?gene=CLCN3
SLC45A2	Solute Carrier Family 45 Member 2	Protein Coding	47	GC05M033944	2.20335	https://www.genecards.org/cgi-bin/carddisp.pl?gene=SLC45A2
LYAR	Ly1 Antibody Reactive	Protein Coding	44	GC04M004322	2.2026	https://www.genecards.org/cgi-bin/carddisp.pl?gene=LYAR
CUL5	Cullin 5	Protein Coding	50	GC11P108008	2.20147	https://www.genecards.org/cgi-bin/carddisp.pl?gene=CUL5
ADAMTSL1	ADAMTS Like 1	Protein Coding	49	GC09P017906	2.19961	https://www.genecards.org/cgi-bin/carddisp.pl?gene=ADAMTSL1
LIN28B	Lin-28 Homolog B	Protein Coding	48	GC06P104954	2.19554	https://www.genecards.org/cgi-bin/carddisp.pl?gene=LIN28B
SLC22A8	Solute Carrier Family 22 Member 8	Protein Coding	49	GC11M099608	2.19033	https://www.genecards.org/cgi-bin/carddisp.pl?gene=SLC22A8
ACTC1	Actin Alpha Cardiac Muscle 1	Protein Coding	51	GC15M034790	2.18624	https://www.genecards.org/cgi-bin/carddisp.pl?gene=ACTC1
SLC9A8	Solute Carrier Family 9 Member A8	Protein Coding	44	GC20P049813	2.18443	https://www.genecards.org/cgi-bin/carddisp.pl?gene=SLC9A8
KYAT3	Kynurenine Aminotransferase 3	Protein Coding	44	GC01M088921	2.18206	https://www.genecards.org/cgi-bin/carddisp.pl?gene=KYAT3
CUL2	Cullin 2	Protein Coding	51	GC10M035046	2.17808	https://www.genecards.org/cgi-bin/carddisp.pl?gene=CUL2
C4BPA	Complement Component 4 Binding Protein Alpha	Protein Coding	49	GC01P207105	2.17485	https://www.genecards.org/cgi-bin/carddisp.pl?gene=C4BPA
BIRC2	Baculoviral IAP Repeat Containing 2	Protein Coding	53	GC11P102347	2.1735	https://www.genecards.org/cgi-bin/carddisp.pl?gene=BIRC2
IBSP	Integrin Binding Sialoprotein	Protein Coding	45	GC04P087799	2.17232	https://www.genecards.org/cgi-bin/carddisp.pl?gene=IBSP
SLC15A1	Solute Carrier Family 15 Member 1	Protein Coding	50	GC13M098683	2.16882	https://www.genecards.org/cgi-bin/carddisp.pl?gene=SLC15A1
UCN3	Urocortin 3	Protein Coding	42	GC10P005396	2.1671	https://www.genecards.org/cgi-bin/carddisp.pl?gene=UCN3
ADAM9	ADAM Metallopeptidase Domain 9	Protein Coding	55	GC08P038996	2.16461	https://www.genecards.org/cgi-bin/carddisp.pl?gene=ADAM9
CHCHD4	Coiled-Coil-Helix-Coiled-Coil-Helix Domain Containing 4	Protein Coding	43	GC03M021830	2.16309	https://www.genecards.org/cgi-bin/carddisp.pl?gene=CHCHD4
RPS6KA1	Ribosomal Protein S6 Kinase A1	Protein Coding	57	GC01P026540	2.16171	https://www.genecards.org/cgi-bin/carddisp.pl?gene=RPS6KA1
NPHS1	NPHS1 Adhesion Molecule, Nephrin	Protein Coding	53	GC19M035825	2.15005	https://www.genecards.org/cgi-bin/carddisp.pl?gene=NPHS1
MED25	Mediator Complex Subunit 25	Protein Coding	46	GC19P073257	2.14819	https://www.genecards.org/cgi-bin/carddisp.pl?gene=MED25
XPO1	Exportin 1	Protein Coding	55	GC02M061445	2.14797	https://www.genecards.org/cgi-bin/carddisp.pl?gene=XPO1
HCCS	Holocytochrome C Synthase	Protein Coding	48	GC0XP011111	2.14457	https://www.genecards.org/cgi-bin/carddisp.pl?gene=HCCS
EDIL3	EGF Like Repeats And Discoidin Domains 3	Protein Coding	47	GC05M083940	2.14301	https://www.genecards.org/cgi-bin/carddisp.pl?gene=EDIL3
MVP	Major Vault Protein	Protein Coding	47	GC16P042738	2.1408	https://www.genecards.org/cgi-bin/carddisp.pl?gene=MVP
CSH1	Chorionic Somatomammotropin Hormone 1	Protein Coding	43	GC17M063894	2.13775	https://www.genecards.org/cgi-bin/carddisp.pl?gene=CSH1
SETDB1	SET Domain Bifurcated Histone Lysine Methyltransferase 1	Protein Coding	49	GC01P150926	2.1369	https://www.genecards.org/cgi-bin/carddisp.pl?gene=SETDB1
PPP3CA	Protein Phosphatase 3 Catalytic Subunit Alpha	Protein Coding	59	GC04M101024	2.13623	https://www.genecards.org/cgi-bin/carddisp.pl?gene=PPP3CA
RTF1	RTF1 Homolog, Paf1/RNA Polymerase II Complex Component	Protein Coding	43	GC15P046498	2.13145	https://www.genecards.org/cgi-bin/carddisp.pl?gene=RTF1
NDRG1	N-Myc Downstream Regulated 1	Protein Coding	52	GC08M133237	2.13104	https://www.genecards.org/cgi-bin/carddisp.pl?gene=NDRG1
TOP1MT	DNA Topoisomerase I Mitochondrial	Protein Coding	48	GC08M143304	2.12648	https://www.genecards.org/cgi-bin/carddisp.pl?gene=TOP1MT
RAB9A	RAB9A, Member RAS Oncogene Family	Protein Coding	45	GC0XP013707	2.12471	https://www.genecards.org/cgi-bin/carddisp.pl?gene=RAB9A
METTL17	Methyltransferase Like 17	Protein Coding	40	GC14P034401	2.12159	https://www.genecards.org/cgi-bin/carddisp.pl?gene=METTL17
CLEC7A	C-Type Lectin Domain Containing 7A	Protein Coding	52	GC12M022628	2.11384	https://www.genecards.org/cgi-bin/carddisp.pl?gene=CLEC7A
AP1S3	Adaptor Related Protein Complex 1 Subunit Sigma 3	Protein Coding	45	GC02M223667	2.11004	https://www.genecards.org/cgi-bin/carddisp.pl?gene=AP1S3
KCNK9	Potassium Two Pore Domain Channel Subfamily K Member 9	Protein Coding	54	GC08M139585	2.10708	https://www.genecards.org/cgi-bin/carddisp.pl?gene=KCNK9
RECK	Reversion Inducing Cysteine Rich Protein With Kazal Motifs	Protein Coding	47	GC09P036036	2.10699	https://www.genecards.org/cgi-bin/carddisp.pl?gene=RECK
IGLL1	Immunoglobulin Lambda Like Polypeptide 1	Protein Coding	50	GC22M023573	2.10464	https://www.genecards.org/cgi-bin/carddisp.pl?gene=IGLL1
MAP2K7	Mitogen-Activated Protein Kinase Kinase 7	Protein Coding	52	GC19P007903	2.10365	https://www.genecards.org/cgi-bin/carddisp.pl?gene=MAP2K7
GPRC6A	G Protein-Coupled Receptor Class C Group 6 Member A	Protein Coding	44	GC06M116793	2.10257	https://www.genecards.org/cgi-bin/carddisp.pl?gene=GPRC6A
PTPA	Protein Phosphatase 2 Phosphatase Activator	Protein Coding	50	GC09P129119	2.0963	https://www.genecards.org/cgi-bin/carddisp.pl?gene=PTPA
CDC7	Cell Division Cycle 7	Protein Coding	52	GC01P091500	2.09305	https://www.genecards.org/cgi-bin/carddisp.pl?gene=CDC7
CYSLTR1	Cysteinyl Leukotriene Receptor 1	Protein Coding	50	GC0XM078271	2.09117	https://www.genecards.org/cgi-bin/carddisp.pl?gene=CYSLTR1
SLC6A1	Solute Carrier Family 6 Member 1	Protein Coding	54	GC03P013697	2.09096	https://www.genecards.org/cgi-bin/carddisp.pl?gene=SLC6A1
ANXA1	Annexin A1	Protein Coding	54	GC09P073151	2.09079	https://www.genecards.org/cgi-bin/carddisp.pl?gene=ANXA1
CHRNA7	Cholinergic Receptor Nicotinic Alpha 7 Subunit	Protein Coding	52	GC15P031923	2.08982	https://www.genecards.org/cgi-bin/carddisp.pl?gene=CHRNA7
TOP2B	DNA Topoisomerase II Beta	Protein Coding	52	GC03M025598	2.08702	https://www.genecards.org/cgi-bin/carddisp.pl?gene=TOP2B
KCTD1	Potassium Channel Tetramerization Domain Containing 1	Protein Coding	46	GC18M026454	2.08575	https://www.genecards.org/cgi-bin/carddisp.pl?gene=KCTD1
CX3CL1	C-X3-C Motif Chemokine Ligand 1	Protein Coding	52	GC16P057372	2.08518	https://www.genecards.org/cgi-bin/carddisp.pl?gene=CX3CL1
PLEKHA6	Pleckstrin Homology Domain Containing A6	Protein Coding	43	GC01M204218	2.08485	https://www.genecards.org/cgi-bin/carddisp.pl?gene=PLEKHA6
VDAC2	Voltage Dependent Anion Channel 2	Protein Coding	50	GC10P075210	2.08227	https://www.genecards.org/cgi-bin/carddisp.pl?gene=VDAC2
CARD9	Caspase Recruitment Domain Family Member 9	Protein Coding	51	GC09M136364	2.07971	https://www.genecards.org/cgi-bin/carddisp.pl?gene=CARD9
HINT1	Histidine Triad Nucleotide Binding Protein 1	Protein Coding	52	GC05M131159	2.07731	https://www.genecards.org/cgi-bin/carddisp.pl?gene=HINT1
LITAF	Lipopolysaccharide Induced TNF Factor	Protein Coding	50	GC16M011547	2.07557	https://www.genecards.org/cgi-bin/carddisp.pl?gene=LITAF
GOSR1	Golgi SNAP Receptor Complex Member 1	Protein Coding	44	GC17P030477	2.07155	https://www.genecards.org/cgi-bin/carddisp.pl?gene=GOSR1
XRCC6	X-Ray Repair Cross Complementing 6	Protein Coding	52	GC22P045321	2.07092	https://www.genecards.org/cgi-bin/carddisp.pl?gene=XRCC6
DCAF17	DDB1 And CUL4 Associated Factor 17	Protein Coding	44	GC02P171434	2.06875	https://www.genecards.org/cgi-bin/carddisp.pl?gene=DCAF17
INTS7	Integrator Complex Subunit 7	Protein Coding	42	GC01M211940	2.06702	https://www.genecards.org/cgi-bin/carddisp.pl?gene=INTS7
P2RX4	Purinergic Receptor P2X 4	Protein Coding	52	GC12P126982	2.0592	https://www.genecards.org/cgi-bin/carddisp.pl?gene=P2RX4
OAS2	2'-5'-Oligoadenylate Synthetase 2	Protein Coding	46	GC12P112978	2.05868	https://www.genecards.org/cgi-bin/carddisp.pl?gene=OAS2
BHLHE23	Basic Helix-Loop-Helix Family Member E23	Protein Coding	38	GC20M063005	2.05541	https://www.genecards.org/cgi-bin/carddisp.pl?gene=BHLHE23
IGFBP7	Insulin Like Growth Factor Binding Protein 7	Protein Coding	52	GC04M057030	2.04805	https://www.genecards.org/cgi-bin/carddisp.pl?gene=IGFBP7
HCAR2	Hydroxycarboxylic Acid Receptor 2	Protein Coding	47	GC12M122701	2.04485	https://www.genecards.org/cgi-bin/carddisp.pl?gene=HCAR2
TUBA3C	Tubulin Alpha 3c	Protein Coding	43	GC13M019173	2.04473	https://www.genecards.org/cgi-bin/carddisp.pl?gene=TUBA3C
S100A2	S100 Calcium Binding Protein A2	Protein Coding	47	GC01M153561	2.03988	https://www.genecards.org/cgi-bin/carddisp.pl?gene=S100A2
GJA1	Gap Junction Protein Alpha 1	Protein Coding	57	GC06P121436	2.03986	https://www.genecards.org/cgi-bin/carddisp.pl?gene=GJA1
CA14	Carbonic Anhydrase 14	Protein Coding	50	GC01P150436	2.03912	https://www.genecards.org/cgi-bin/carddisp.pl?gene=CA14
GMPPA	GDP-Mannose Pyrophosphorylase A	Protein Coding	47	GC02P219498	2.03798	https://www.genecards.org/cgi-bin/carddisp.pl?gene=GMPPA
RGN	Regucalcin	Protein Coding	45	GC0XP047679	2.03758	https://www.genecards.org/cgi-bin/carddisp.pl?gene=RGN
PROM1	Prominin 1	Protein Coding	53	GC04M015965	2.03619	https://www.genecards.org/cgi-bin/carddisp.pl?gene=PROM1
MAP2K4	Mitogen-Activated Protein Kinase Kinase 4	Protein Coding	53	GC17P012020	2.02853	https://www.genecards.org/cgi-bin/carddisp.pl?gene=MAP2K4
AGMAT	Agmatinase	Protein Coding	45	GC01M015571	2.02832	https://www.genecards.org/cgi-bin/carddisp.pl?gene=AGMAT
SYNE1	Spectrin Repeat Containing Nuclear Envelope Protein 1	Protein Coding	47	GC06M152121	2.02668	https://www.genecards.org/cgi-bin/carddisp.pl?gene=SYNE1
DROSHA	Drosha Ribonuclease III	Protein Coding	51	GC05M031401	2.02528	https://www.genecards.org/cgi-bin/carddisp.pl?gene=DROSHA
MYG1	MYG1 Exonuclease	Protein Coding	39	GC12P053416	2.02248	https://www.genecards.org/cgi-bin/carddisp.pl?gene=MYG1
SLC6A5	Solute Carrier Family 6 Member 5	Protein Coding	52	GC11P020599	2.01697	https://www.genecards.org/cgi-bin/carddisp.pl?gene=SLC6A5
NEFL	Neurofilament Light Chain	Protein Coding	52	GC08M024950	2.016	https://www.genecards.org/cgi-bin/carddisp.pl?gene=NEFL
SCNN1D	Sodium Channel Epithelial 1 Subunit Delta	Protein Coding	48	GC01P001280	2.00889	https://www.genecards.org/cgi-bin/carddisp.pl?gene=SCNN1D
MGME1	Mitochondrial Genome Maintenance Exonuclease 1	Protein Coding	42	GC20P017952	2.00668	https://www.genecards.org/cgi-bin/carddisp.pl?gene=MGME1
SLC39A1	Solute Carrier Family 39 Member 1	Protein Coding	46	GC01M153960	1.99971	https://www.genecards.org/cgi-bin/carddisp.pl?gene=SLC39A1
CUL7	Cullin 7	Protein Coding	47	GC06M043037	1.99956	https://www.genecards.org/cgi-bin/carddisp.pl?gene=CUL7
SLC2A10	Solute Carrier Family 2 Member 10	Protein Coding	50	GC20P046709	1.9982	https://www.genecards.org/cgi-bin/carddisp.pl?gene=SLC2A10
AMY2B	Amylase Alpha 2B	Protein Coding	46	GC01P103554	1.9976	https://www.genecards.org/cgi-bin/carddisp.pl?gene=AMY2B
WASHC2C	WASH Complex Subunit 2C	Protein Coding	36	GC10P045811	1.99455	https://www.genecards.org/cgi-bin/carddisp.pl?gene=WASHC2C
WASHC2A	WASH Complex Subunit 2A	Protein Coding	31	GC10P050248	1.99455	https://www.genecards.org/cgi-bin/carddisp.pl?gene=WASHC2A
HCAR3	Hydroxycarboxylic Acid Receptor 3	Protein Coding	42	GC12M122714	1.9939	https://www.genecards.org/cgi-bin/carddisp.pl?gene=HCAR3
SNCG	Synuclein Gamma	Protein Coding	48	GC10P094523	1.99329	https://www.genecards.org/cgi-bin/carddisp.pl?gene=SNCG
KRIT1	KRIT1 Ankyrin Repeat Containing	Protein Coding	48	GC07M092198	1.98913	https://www.genecards.org/cgi-bin/carddisp.pl?gene=KRIT1
RPL21	Ribosomal Protein L21	Protein Coding	51	GC13P027251	1.98873	https://www.genecards.org/cgi-bin/carddisp.pl?gene=RPL21
MRPL41	Mitochondrial Ribosomal Protein L41	Protein Coding	39	GC09P137551	1.98142	https://www.genecards.org/cgi-bin/carddisp.pl?gene=MRPL41
DMAC2L	Distal Membrane Arm Assembly Component 2 Like	Protein Coding	41	GC14P050354	1.98105	https://www.genecards.org/cgi-bin/carddisp.pl?gene=DMAC2L
APEH	Acylaminoacyl-Peptide Hydrolase	Protein Coding	47	GC03P049673	1.97672	https://www.genecards.org/cgi-bin/carddisp.pl?gene=APEH
MEMO1	Mediator Of Cell Motility 1	Protein Coding	45	GC02M031865	1.97547	https://www.genecards.org/cgi-bin/carddisp.pl?gene=MEMO1
LRG1	Leucine Rich Alpha-2-Glycoprotein 1	Protein Coding	46	GC19M006864	1.97151	https://www.genecards.org/cgi-bin/carddisp.pl?gene=LRG1
CCNB1	Cyclin B1	Protein Coding	53	GC05P069167	1.96998	https://www.genecards.org/cgi-bin/carddisp.pl?gene=CCNB1
TLR9	Toll Like Receptor 9	Protein Coding	53	GC03M052222	1.96688	https://www.genecards.org/cgi-bin/carddisp.pl?gene=TLR9
BCL2L11	BCL2 Like 11	Protein Coding	52	GC02P111119	1.96593	https://www.genecards.org/cgi-bin/carddisp.pl?gene=BCL2L11
OSM	Oncostatin M	Protein Coding	50	GC22M030262	1.96451	https://www.genecards.org/cgi-bin/carddisp.pl?gene=OSM
FCGR2A	Fc Gamma Receptor IIa	Protein Coding	55	GC01P161505	1.95355	https://www.genecards.org/cgi-bin/carddisp.pl?gene=FCGR2A
TESMIN	Testis Expressed Metallothionein Like Protein	Protein Coding	40	GC11M099856	1.94995	https://www.genecards.org/cgi-bin/carddisp.pl?gene=TESMIN
CLPP	Caseinolytic Mitochondrial Matrix Peptidase Proteolytic Subunit	Protein Coding	51	GC19P006684	1.94901	https://www.genecards.org/cgi-bin/carddisp.pl?gene=CLPP
SMIM1	Small Integral Membrane Protein 1 (Vel Blood Group)	Protein Coding	33	GC01P003772	1.94723	https://www.genecards.org/cgi-bin/carddisp.pl?gene=SMIM1
ELAVL3	ELAV Like RNA Binding Protein 3	Protein Coding	44	GC19M011451	1.94487	https://www.genecards.org/cgi-bin/carddisp.pl?gene=ELAVL3
KDM4A	Lysine Demethylase 4A	Protein Coding	51	GC01P043650	1.94163	https://www.genecards.org/cgi-bin/carddisp.pl?gene=KDM4A
ELOC	Elongin C	Protein Coding	48	GC08M073939	1.94101	https://www.genecards.org/cgi-bin/carddisp.pl?gene=ELOC
GLRB	Glycine Receptor Beta	Protein Coding	53	GC04P157076	1.94052	https://www.genecards.org/cgi-bin/carddisp.pl?gene=GLRB
GATA5	GATA Binding Protein 5	Protein Coding	44	GC20M062464	1.93999	https://www.genecards.org/cgi-bin/carddisp.pl?gene=GATA5
SLC24A5	Solute Carrier Family 24 Member 5	Protein Coding	47	GC15P048120	1.93694	https://www.genecards.org/cgi-bin/carddisp.pl?gene=SLC24A5
NRP1	Neuropilin 1	Protein Coding	54	GC10M033177	1.93452	https://www.genecards.org/cgi-bin/carddisp.pl?gene=NRP1
NDUFA5	NADH:Ubiquinone Oxidoreductase Subunit A5	Protein Coding	46	GC07M123536	1.93059	https://www.genecards.org/cgi-bin/carddisp.pl?gene=NDUFA5
FKBP6	FKBP Prolyl Isomerase Family Member 6 (Inactive)	Protein Coding	44	GC07P073328	1.93004	https://www.genecards.org/cgi-bin/carddisp.pl?gene=FKBP6
SNTA1	Syntrophin Alpha 1	Protein Coding	52	GC20M033407	1.92921	https://www.genecards.org/cgi-bin/carddisp.pl?gene=SNTA1
SLC8A1	Solute Carrier Family 8 Member A1	Protein Coding	51	GC02M040078	1.92766	https://www.genecards.org/cgi-bin/carddisp.pl?gene=SLC8A1
PPP1R15A	Protein Phosphatase 1 Regulatory Subunit 15A	Protein Coding	46	GC19P048872	1.92124	https://www.genecards.org/cgi-bin/carddisp.pl?gene=PPP1R15A
KAT2B	Lysine Acetyltransferase 2B	Protein Coding	55	GC03P020043	1.91852	https://www.genecards.org/cgi-bin/carddisp.pl?gene=KAT2B
PSMD6	Proteasome 26S Subunit, Non-ATPase 6	Protein Coding	47	GC03M063973	1.91803	https://www.genecards.org/cgi-bin/carddisp.pl?gene=PSMD6
HYI	Hydroxypyruvate Isomerase (Putative)	Protein Coding	41	GC01M043450	1.91038	https://www.genecards.org/cgi-bin/carddisp.pl?gene=HYI
ATP6V0E1	ATPase H+ Transporting V0 Subunit E1	Protein Coding	45	GC05P172983	1.90313	https://www.genecards.org/cgi-bin/carddisp.pl?gene=ATP6V0E1
UBE2L3	Ubiquitin Conjugating Enzyme E2 L3	Protein Coding	51	GC22P021549	1.90165	https://www.genecards.org/cgi-bin/carddisp.pl?gene=UBE2L3
CCDC27	Coiled-Coil Domain Containing 27	Protein Coding	37	GC01P003746	1.89809	https://www.genecards.org/cgi-bin/carddisp.pl?gene=CCDC27
GRPR	Gastrin Releasing Peptide Receptor	Protein Coding	50	GC0XP016141	1.89609	https://www.genecards.org/cgi-bin/carddisp.pl?gene=GRPR
SLC39A5	Solute Carrier Family 39 Member 5	Protein Coding	48	GC12P057472	1.89514	https://www.genecards.org/cgi-bin/carddisp.pl?gene=SLC39A5
ACP6	Acid Phosphatase 6, Lysophosphatidic	Protein Coding	46	GC01M147630	1.89476	https://www.genecards.org/cgi-bin/carddisp.pl?gene=ACP6
NEDD4	NEDD4 E3 Ubiquitin Protein Ligase	Protein Coding	54	GC15M055826	1.89457	https://www.genecards.org/cgi-bin/carddisp.pl?gene=NEDD4
TGM3	Transglutaminase 3	Protein Coding	50	GC20P002296	1.88791	https://www.genecards.org/cgi-bin/carddisp.pl?gene=TGM3
MAN1C1	Mannosidase Alpha Class 1C Member 1	Protein Coding	48	GC01P025807	1.87719	https://www.genecards.org/cgi-bin/carddisp.pl?gene=MAN1C1
INTS8	Integrator Complex Subunit 8	Protein Coding	45	GC08P094813	1.87554	https://www.genecards.org/cgi-bin/carddisp.pl?gene=INTS8
DHRS7B	Dehydrogenase/Reductase 7B	Protein Coding	40	GC17P061211	1.87452	https://www.genecards.org/cgi-bin/carddisp.pl?gene=DHRS7B
CLSPN	Claspin	Protein Coding	46	GC01M035720	1.87141	https://www.genecards.org/cgi-bin/carddisp.pl?gene=CLSPN
RELB	RELB Proto-Oncogene, NF-KB Subunit	Protein Coding	50	GC19P073059	1.87124	https://www.genecards.org/cgi-bin/carddisp.pl?gene=RELB
USP22	Ubiquitin Specific Peptidase 22	Protein Coding	47	GC17M020999	1.8615	https://www.genecards.org/cgi-bin/carddisp.pl?gene=USP22
PRKCG	Protein Kinase C Gamma	Protein Coding	58	GC19P053879	1.86012	https://www.genecards.org/cgi-bin/carddisp.pl?gene=PRKCG
LIX1	Limb And CNS Expressed 1	Protein Coding	39	GC05M097091	1.85771	https://www.genecards.org/cgi-bin/carddisp.pl?gene=LIX1
CYTH2	Cytohesin 2	Protein Coding	47	GC19P073184	1.85408	https://www.genecards.org/cgi-bin/carddisp.pl?gene=CYTH2
PTGER4	Prostaglandin E Receptor 4	Protein Coding	52	GC05P040679	1.85269	https://www.genecards.org/cgi-bin/carddisp.pl?gene=PTGER4
UFD1	Ubiquitin Recognition Factor In ER Associated Degradation 1	Protein Coding	51	GC22M019455	1.85155	https://www.genecards.org/cgi-bin/carddisp.pl?gene=UFD1
TAGLN2	Transgelin 2	Protein Coding	46	GC01M159918	1.84987	https://www.genecards.org/cgi-bin/carddisp.pl?gene=TAGLN2
GALNT13	Polypeptide N-Acetylgalactosaminyltransferase 13	Protein Coding	46	GC02P153732	1.84861	https://www.genecards.org/cgi-bin/carddisp.pl?gene=GALNT13
MTF2	Metal Response Element Binding Transcription Factor 2	Protein Coding	44	GC01P093079	1.84393	https://www.genecards.org/cgi-bin/carddisp.pl?gene=MTF2
COL4A1	Collagen Type IV Alpha 1 Chain	Protein Coding	55	GC13M110148	1.8419	https://www.genecards.org/cgi-bin/carddisp.pl?gene=COL4A1
C1QC	Complement C1q C Chain	Protein Coding	52	GC01P022643	1.83863	https://www.genecards.org/cgi-bin/carddisp.pl?gene=C1QC
C9	Complement C9	Protein Coding	51	GC05M039320	1.83863	https://www.genecards.org/cgi-bin/carddisp.pl?gene=C9
SLC15A2	Solute Carrier Family 15 Member 2	Protein Coding	47	GC03P121894	1.82229	https://www.genecards.org/cgi-bin/carddisp.pl?gene=SLC15A2
EZR	Ezrin	Protein Coding	53	GC06M158765	1.82046	https://www.genecards.org/cgi-bin/carddisp.pl?gene=EZR
IVL	Involucrin	Protein Coding	45	GC01P153037	1.8199	https://www.genecards.org/cgi-bin/carddisp.pl?gene=IVL
CCL4	C-C Motif Chemokine Ligand 4	Protein Coding	47	GC17P036103	1.81412	https://www.genecards.org/cgi-bin/carddisp.pl?gene=CCL4
LRRC47	Leucine Rich Repeat Containing 47	Protein Coding	36	GC01M003778	1.80879	https://www.genecards.org/cgi-bin/carddisp.pl?gene=LRRC47
PUM3	Pumilio RNA Binding Family Member 3	Protein Coding	41	GC09M002721	1.80655	https://www.genecards.org/cgi-bin/carddisp.pl?gene=PUM3
LRPAP1	LDL Receptor Related Protein Associated Protein 1	Protein Coding	50	GC04M003508	1.8013	https://www.genecards.org/cgi-bin/carddisp.pl?gene=LRPAP1
REXO2	RNA Exonuclease 2	Protein Coding	44	GC11P114439	1.80115	https://www.genecards.org/cgi-bin/carddisp.pl?gene=REXO2
PPP1R8	Protein Phosphatase 1 Regulatory Subunit 8	Protein Coding	45	GC01P027830	1.79715	https://www.genecards.org/cgi-bin/carddisp.pl?gene=PPP1R8
SERPINA4	Serpin Family A Member 4	Protein Coding	48	GC14P094561	1.79451	https://www.genecards.org/cgi-bin/carddisp.pl?gene=SERPINA4
IGHG4	Immunoglobulin Heavy Constant Gamma 4 (G4m Marker)	Protein Coding	36	GC14M113320	1.79373	https://www.genecards.org/cgi-bin/carddisp.pl?gene=IGHG4
NOG	Noggin	Protein Coding	53	GC17P056593	1.79286	https://www.genecards.org/cgi-bin/carddisp.pl?gene=NOG
ACYP2	Acylphosphatase 2	Protein Coding	46	GC02P053970	1.79003	https://www.genecards.org/cgi-bin/carddisp.pl?gene=ACYP2
HPS1	HPS1 Biogenesis Of Lysosomal Organelles Complex 3 Subunit 1	Protein Coding	48	GC10M098410	1.78827	https://www.genecards.org/cgi-bin/carddisp.pl?gene=HPS1
GBF1	Golgi Brefeldin A Resistant Guanine Nucleotide Exchange Factor 1	Protein Coding	51	GC10P102245	1.7868	https://www.genecards.org/cgi-bin/carddisp.pl?gene=GBF1
ZBTB16	Zinc Finger And BTB Domain Containing 16	Protein Coding	50	GC11P114059	1.78011	https://www.genecards.org/cgi-bin/carddisp.pl?gene=ZBTB16
LYVE1	Lymphatic Vessel Endothelial Hyaluronan Receptor 1	Protein Coding	49	GC11M011131	1.77604	https://www.genecards.org/cgi-bin/carddisp.pl?gene=LYVE1
A1BG	Alpha-1-B Glycoprotein	Protein Coding	45	GC19M058345	1.77213	https://www.genecards.org/cgi-bin/carddisp.pl?gene=A1BG
CXCL1	C-X-C Motif Chemokine Ligand 1	Protein Coding	50	GC04P073869	1.77185	https://www.genecards.org/cgi-bin/carddisp.pl?gene=CXCL1
MS4A1	Membrane Spanning 4-Domains A1	Protein Coding	55	GC11P060526	1.76685	https://www.genecards.org/cgi-bin/carddisp.pl?gene=MS4A1
COG3	Component Of Oligomeric Golgi Complex 3	Protein Coding	42	GC13P045464	1.76616	https://www.genecards.org/cgi-bin/carddisp.pl?gene=COG3
KRT3	Keratin 3	Protein Coding	47	GC12M052789	1.766	https://www.genecards.org/cgi-bin/carddisp.pl?gene=KRT3
NISCH	Nischarin	Protein Coding	50	GC03P052455	1.76311	https://www.genecards.org/cgi-bin/carddisp.pl?gene=NISCH
CCR3	C-C Motif Chemokine Receptor 3	Protein Coding	52	GC03P047610	1.76251	https://www.genecards.org/cgi-bin/carddisp.pl?gene=CCR3
BAZ2B	Bromodomain Adjacent To Zinc Finger Domain 2B	Protein Coding	47	GC02M159318	1.76244	https://www.genecards.org/cgi-bin/carddisp.pl?gene=BAZ2B
SFTPA1	Surfactant Protein A1	Protein Coding	51	GC10P095475	1.76086	https://www.genecards.org/cgi-bin/carddisp.pl?gene=SFTPA1
CRIP2	Cysteine Rich Protein 2	Protein Coding	43	GC14P105472	1.75666	https://www.genecards.org/cgi-bin/carddisp.pl?gene=CRIP2
GLRX3	Glutaredoxin 3	Protein Coding	46	GC10P130136	1.7516	https://www.genecards.org/cgi-bin/carddisp.pl?gene=GLRX3
NEXN	Nexilin F-Actin Binding Protein	Protein Coding	46	GC01P077889	1.75089	https://www.genecards.org/cgi-bin/carddisp.pl?gene=NEXN
FLOT1	Flotillin 1	Protein Coding	47	GC06M071649	1.74779	https://www.genecards.org/cgi-bin/carddisp.pl?gene=FLOT1
H3C13	H3 Clustered Histone 13	Protein Coding	37	GC01M152683	1.74675	https://www.genecards.org/cgi-bin/carddisp.pl?gene=H3C13
CXCL9	C-X-C Motif Chemokine Ligand 9	Protein Coding	47	GC04M076001	1.74261	https://www.genecards.org/cgi-bin/carddisp.pl?gene=CXCL9
PHLDA1	Pleckstrin Homology Like Domain Family A Member 1	Protein Coding	41	GC12M076025	1.74151	https://www.genecards.org/cgi-bin/carddisp.pl?gene=PHLDA1
CCR1	C-C Motif Chemokine Receptor 1	Protein Coding	52	GC03M046218	1.73688	https://www.genecards.org/cgi-bin/carddisp.pl?gene=CCR1
KIF7	Kinesin Family Member 7	Protein Coding	46	GC15M089608	1.73152	https://www.genecards.org/cgi-bin/carddisp.pl?gene=KIF7
POU2F1	POU Class 2 Homeobox 1	Protein Coding	50	GC01P167190	1.7296	https://www.genecards.org/cgi-bin/carddisp.pl?gene=POU2F1
IRF8	Interferon Regulatory Factor 8	Protein Coding	52	GC16P085898	1.72765	https://www.genecards.org/cgi-bin/carddisp.pl?gene=IRF8
ITGAV	Integrin Subunit Alpha V	Protein Coding	55	GC02P186589	1.72605	https://www.genecards.org/cgi-bin/carddisp.pl?gene=ITGAV
KCNJ3	Potassium Inwardly Rectifying Channel Subfamily J Member 3	Protein Coding	53	GC02P154698	1.7224	https://www.genecards.org/cgi-bin/carddisp.pl?gene=KCNJ3
RFX5	Regulatory Factor X5	Protein Coding	50	GC01M151340	1.72042	https://www.genecards.org/cgi-bin/carddisp.pl?gene=RFX5
GABBR1	Gamma-Aminobutyric Acid Type B Receptor Subunit 1	Protein Coding	53	GC06M029555	1.7199	https://www.genecards.org/cgi-bin/carddisp.pl?gene=GABBR1
KCNE2	Potassium Voltage-Gated Channel Subfamily E Regulatory Subunit 2	Protein Coding	50	GC21P034364	1.71603	https://www.genecards.org/cgi-bin/carddisp.pl?gene=KCNE2
CNNM4	Cyclin And CBS Domain Divalent Metal Cation Transport Mediator 4	Protein Coding	47	GC02P096790	1.71355	https://www.genecards.org/cgi-bin/carddisp.pl?gene=CNNM4
MITF	Melanocyte Inducing Transcription Factor	Protein Coding	55	GC03P069788	1.71015	https://www.genecards.org/cgi-bin/carddisp.pl?gene=MITF
LRMDA	Leucine Rich Melanocyte Differentiation Associated	Protein Coding	42	GC10P075432	1.70677	https://www.genecards.org/cgi-bin/carddisp.pl?gene=LRMDA
CLDN4	Claudin 4	Protein Coding	46	GC07P073799	1.70549	https://www.genecards.org/cgi-bin/carddisp.pl?gene=CLDN4
S100A1	S100 Calcium Binding Protein A1	Protein Coding	47	GC01P153627	1.70356	https://www.genecards.org/cgi-bin/carddisp.pl?gene=S100A1
DPP3	Dipeptidyl Peptidase 3	Protein Coding	48	GC11P070969	1.70325	https://www.genecards.org/cgi-bin/carddisp.pl?gene=DPP3
ACY3	Aminoacylase 3	Protein Coding	44	GC11M067642	1.70172	https://www.genecards.org/cgi-bin/carddisp.pl?gene=ACY3
LCN1	Lipocalin 1	Protein Coding	46	GC09P135521	1.69741	https://www.genecards.org/cgi-bin/carddisp.pl?gene=LCN1
DNTT	DNA Nucleotidylexotransferase	Protein Coding	48	GC10P096304	1.69682	https://www.genecards.org/cgi-bin/carddisp.pl?gene=DNTT
GCAT	Glycine C-Acetyltransferase	Protein Coding	47	GC22P037807	1.69614	https://www.genecards.org/cgi-bin/carddisp.pl?gene=GCAT
LAMB1	Laminin Subunit Beta 1	Protein Coding	57	GC07M107923	1.69282	https://www.genecards.org/cgi-bin/carddisp.pl?gene=LAMB1
ELK1	ETS Transcription Factor ELK1	Protein Coding	50	GC0XM047635	1.68987	https://www.genecards.org/cgi-bin/carddisp.pl?gene=ELK1
RPLP2	Ribosomal Protein Lateral Stalk Subunit P2	Protein Coding	47	GC11P002105	1.68617	https://www.genecards.org/cgi-bin/carddisp.pl?gene=RPLP2
MIP	Major Intrinsic Protein Of Lens Fiber	Protein Coding	47	GC12M056449	1.68402	https://www.genecards.org/cgi-bin/carddisp.pl?gene=MIP
MPP2	MAGUK P55 Scaffold Protein 2	Protein Coding	43	GC17M043875	1.68219	https://www.genecards.org/cgi-bin/carddisp.pl?gene=MPP2
MMP8	Matrix Metallopeptidase 8	Protein Coding	55	GC11M102712	1.67494	https://www.genecards.org/cgi-bin/carddisp.pl?gene=MMP8
SEPHS1	Selenophosphate Synthetase 1	Protein Coding	49	GC10M013317	1.67334	https://www.genecards.org/cgi-bin/carddisp.pl?gene=SEPHS1
CD86	CD86 Molecule	Protein Coding	51	GC03P122055	1.66241	https://www.genecards.org/cgi-bin/carddisp.pl?gene=CD86
HSPB2	Heat Shock Protein Family B (Small) Member 2	Protein Coding	46	GC11P112012	1.66158	https://www.genecards.org/cgi-bin/carddisp.pl?gene=HSPB2
ANXA6	Annexin A6	Protein Coding	49	GC05M151100	1.65851	https://www.genecards.org/cgi-bin/carddisp.pl?gene=ANXA6
NAIP	NLR Family Apoptosis Inhibitory Protein	Protein Coding	46	GC05M070968	1.65843	https://www.genecards.org/cgi-bin/carddisp.pl?gene=NAIP
MSRB1	Methionine Sulfoxide Reductase B1	Protein Coding	45	GC16M008078	1.65776	https://www.genecards.org/cgi-bin/carddisp.pl?gene=MSRB1
LINC01405	Long Intergenic Non-Protein Coding RNA 1405	RNA Gene	18	GC12P110936	1.65725	https://www.genecards.org/cgi-bin/carddisp.pl?gene=LINC01405
MIR495	MicroRNA 495	RNA Gene	19	GC14P110929	1.65575	https://www.genecards.org/cgi-bin/carddisp.pl?gene=MIR495
PROCR	Protein C Receptor	Protein Coding	49	GC20P035171	1.65516	https://www.genecards.org/cgi-bin/carddisp.pl?gene=PROCR
CLDN3	Claudin 3	Protein Coding	47	GC07M073768	1.655	https://www.genecards.org/cgi-bin/carddisp.pl?gene=CLDN3
AHSP	Alpha Hemoglobin Stabilizing Protein	Protein Coding	42	GC16P031527	1.65397	https://www.genecards.org/cgi-bin/carddisp.pl?gene=AHSP
GPX5	Glutathione Peroxidase 5	Protein Coding	43	GC06P028525	1.65367	https://www.genecards.org/cgi-bin/carddisp.pl?gene=GPX5
MAPKAPK5	MAPK Activated Protein Kinase 5	Protein Coding	52	GC12P111842	1.64089	https://www.genecards.org/cgi-bin/carddisp.pl?gene=MAPKAPK5
RHBG	Rh Family B Glycoprotein	Protein Coding	45	GC01P156366	1.63791	https://www.genecards.org/cgi-bin/carddisp.pl?gene=RHBG
POLR3F	RNA Polymerase III Subunit F	Protein Coding	48	GC20P018903	1.63638	https://www.genecards.org/cgi-bin/carddisp.pl?gene=POLR3F
ATP6V0C	ATPase H+ Transporting V0 Subunit C	Protein Coding	47	GC16P002513	1.63588	https://www.genecards.org/cgi-bin/carddisp.pl?gene=ATP6V0C
PLOD1	Procollagen-Lysine,2-Oxoglutarate 5-Dioxygenase 1	Protein Coding	52	GC01P011934	1.63284	https://www.genecards.org/cgi-bin/carddisp.pl?gene=PLOD1
NGB	Neuroglobin	Protein Coding	43	GC14M077265	1.6315	https://www.genecards.org/cgi-bin/carddisp.pl?gene=NGB
SLC6A12	Solute Carrier Family 6 Member 12	Protein Coding	50	GC12M000169	1.63002	https://www.genecards.org/cgi-bin/carddisp.pl?gene=SLC6A12
UBE2N	Ubiquitin Conjugating Enzyme E2 N	Protein Coding	53	GC12M093406	1.62449	https://www.genecards.org/cgi-bin/carddisp.pl?gene=UBE2N
NCBP2	Nuclear Cap Binding Protein Subunit 2	Protein Coding	44	GC03M196935	1.62402	https://www.genecards.org/cgi-bin/carddisp.pl?gene=NCBP2
SLC39A2	Solute Carrier Family 39 Member 2	Protein Coding	43	GC14P034402	1.62185	https://www.genecards.org/cgi-bin/carddisp.pl?gene=SLC39A2
GREM1	Gremlin 1, DAN Family BMP Antagonist	Protein Coding	50	GC15P046226	1.62167	https://www.genecards.org/cgi-bin/carddisp.pl?gene=GREM1
PTGER2	Prostaglandin E Receptor 2	Protein Coding	55	GC14P052314	1.61821	https://www.genecards.org/cgi-bin/carddisp.pl?gene=PTGER2
CCL26	C-C Motif Chemokine Ligand 26	Protein Coding	44	GC07M075769	1.61763	https://www.genecards.org/cgi-bin/carddisp.pl?gene=CCL26
MTREX	Mtr4 Exosome RNA Helicase	Protein Coding	44	GC05P055308	1.61471	https://www.genecards.org/cgi-bin/carddisp.pl?gene=MTREX
GRHL1	Grainyhead Like Transcription Factor 1	Protein Coding	43	GC02P009951	1.61342	https://www.genecards.org/cgi-bin/carddisp.pl?gene=GRHL1
ADPRS	ADP-Ribosylserine Hydrolase	Protein Coding	43	GC01P036089	1.6114	https://www.genecards.org/cgi-bin/carddisp.pl?gene=ADPRS
GLRA2	Glycine Receptor Alpha 2	Protein Coding	52	GC0XP014448	1.60678	https://www.genecards.org/cgi-bin/carddisp.pl?gene=GLRA2
EIF5A	Eukaryotic Translation Initiation Factor 5A	Protein Coding	51	GC17P007306	1.6048	https://www.genecards.org/cgi-bin/carddisp.pl?gene=EIF5A
PDGFA	Platelet Derived Growth Factor Subunit A	Protein Coding	50	GC07M000497	1.60343	https://www.genecards.org/cgi-bin/carddisp.pl?gene=PDGFA
H3C14	H3 Clustered Histone 14	Protein Coding	40	GC01M152690	1.60316	https://www.genecards.org/cgi-bin/carddisp.pl?gene=H3C14
H3C15	H3 Clustered Histone 15	Protein Coding	37	GC01P150395	1.60316	https://www.genecards.org/cgi-bin/carddisp.pl?gene=H3C15
S100A6	S100 Calcium Binding Protein A6	Protein Coding	48	GC01M153570	1.60199	https://www.genecards.org/cgi-bin/carddisp.pl?gene=S100A6
DUSP23	Dual Specificity Phosphatase 23	Protein Coding	44	GC01P159780	1.59488	https://www.genecards.org/cgi-bin/carddisp.pl?gene=DUSP23
MFSD12	Major Facilitator Superfamily Domain Containing 12	Protein Coding	42	GC19M006815	1.59036	https://www.genecards.org/cgi-bin/carddisp.pl?gene=MFSD12
KCNE1	Potassium Voltage-Gated Channel Subfamily E Regulatory Subunit 1	Protein Coding	53	GC21M034446	1.58847	https://www.genecards.org/cgi-bin/carddisp.pl?gene=KCNE1
PEPC	Peptidase C	Protein Coding	6	GC01U990121	1.58697	https://www.genecards.org/cgi-bin/carddisp.pl?gene=PEPC
AGO4	Argonaute RISC Component 4	Protein Coding	41	GC01P035807	1.58295	https://www.genecards.org/cgi-bin/carddisp.pl?gene=AGO4
ASIC1	Acid Sensing Ion Channel Subunit 1	Protein Coding	52	GC12P050057	1.58241	https://www.genecards.org/cgi-bin/carddisp.pl?gene=ASIC1
MBD4	Methyl-CpG Binding Domain 4, DNA Glycosylase	Protein Coding	50	GC03M129430	1.58216	https://www.genecards.org/cgi-bin/carddisp.pl?gene=MBD4
TP73-AS1	TP73 Antisense RNA 1	RNA Gene	25	GC01M007549	1.58098	https://www.genecards.org/cgi-bin/carddisp.pl?gene=TP73-AS1
GLYATL2	Glycine-N-Acyltransferase Like 2	Protein Coding	38	GC11M099448	1.58061	https://www.genecards.org/cgi-bin/carddisp.pl?gene=GLYATL2
CSN2	Casein Beta	Protein Coding	40	GC04M069955	1.58037	https://www.genecards.org/cgi-bin/carddisp.pl?gene=CSN2
NTRK3	Neurotrophic Receptor Tyrosine Kinase 3	Protein Coding	59	GC15M087859	1.57858	https://www.genecards.org/cgi-bin/carddisp.pl?gene=NTRK3
CANT1	Calcium Activated Nucleotidase 1	Protein Coding	51	GC17M078992	1.57803	https://www.genecards.org/cgi-bin/carddisp.pl?gene=CANT1
FCGR1A	Fc Gamma Receptor Ia	Protein Coding	48	GC01P150388	1.57573	https://www.genecards.org/cgi-bin/carddisp.pl?gene=FCGR1A
CNNM1	Cyclin And CBS Domain Divalent Metal Cation Transport Mediator 1	Protein Coding	42	GC10P099330	1.57511	https://www.genecards.org/cgi-bin/carddisp.pl?gene=CNNM1
GTPBP2	GTP Binding Protein 2	Protein Coding	44	GC06M043605	1.57359	https://www.genecards.org/cgi-bin/carddisp.pl?gene=GTPBP2
APEX2	Apurinic/Apyrimidinic Endodeoxyribonuclease 2	Protein Coding	44	GC0XP055000	1.56998	https://www.genecards.org/cgi-bin/carddisp.pl?gene=APEX2
SYNGAP1	Synaptic Ras GTPase Activating Protein 1	Protein Coding	53	GC06P092230	1.56929	https://www.genecards.org/cgi-bin/carddisp.pl?gene=SYNGAP1
PDF	Peptide Deformylase, Mitochondrial	Protein Coding	40	GC16M071021	1.56801	https://www.genecards.org/cgi-bin/carddisp.pl?gene=PDF
SLC32A1	Solute Carrier Family 32 Member 1	Protein Coding	50	GC20P038724	1.56648	https://www.genecards.org/cgi-bin/carddisp.pl?gene=SLC32A1
TMPRSS11A	Transmembrane Serine Protease 11A	Protein Coding	43	GC04M067909	1.56632	https://www.genecards.org/cgi-bin/carddisp.pl?gene=TMPRSS11A
GPX7	Glutathione Peroxidase 7	Protein Coding	48	GC01P052602	1.55797	https://www.genecards.org/cgi-bin/carddisp.pl?gene=GPX7
DIABLO	Diablo IAP-Binding Mitochondrial Protein	Protein Coding	53	GC12M122497	1.54564	https://www.genecards.org/cgi-bin/carddisp.pl?gene=DIABLO
MCAM	Melanoma Cell Adhesion Molecule	Protein Coding	49	GC11M119308	1.54193	https://www.genecards.org/cgi-bin/carddisp.pl?gene=MCAM
SCN4B	Sodium Voltage-Gated Channel Beta Subunit 4	Protein Coding	51	GC11M118134	1.53936	https://www.genecards.org/cgi-bin/carddisp.pl?gene=SCN4B
APBA2	Amyloid Beta Precursor Protein Binding Family A Member 2	Protein Coding	48	GC15P046016	1.53074	https://www.genecards.org/cgi-bin/carddisp.pl?gene=APBA2
PTAFR	Platelet Activating Factor Receptor	Protein Coding	48	GC01M028147	1.53032	https://www.genecards.org/cgi-bin/carddisp.pl?gene=PTAFR
TLR7	Toll Like Receptor 7	Protein Coding	55	GC0XP012867	1.53017	https://www.genecards.org/cgi-bin/carddisp.pl?gene=TLR7
HPS6	HPS6 Biogenesis Of Lysosomal Organelles Complex 2 Subunit 3	Protein Coding	47	GC10P102065	1.5232	https://www.genecards.org/cgi-bin/carddisp.pl?gene=HPS6
RRAS	RAS Related	Protein Coding	48	GC19M049635	1.52006	https://www.genecards.org/cgi-bin/carddisp.pl?gene=RRAS
CXCR2	C-X-C Motif Chemokine Receptor 2	Protein Coding	57	GC02P218125	1.51964	https://www.genecards.org/cgi-bin/carddisp.pl?gene=CXCR2
FKBP1A	FKBP Prolyl Isomerase 1A	Protein Coding	54	GC20M001369	1.51548	https://www.genecards.org/cgi-bin/carddisp.pl?gene=FKBP1A
ITGA4	Integrin Subunit Alpha 4	Protein Coding	55	GC02P181456	1.51272	https://www.genecards.org/cgi-bin/carddisp.pl?gene=ITGA4
HRH2	Histamine Receptor H2	Protein Coding	50	GC05P175659	1.51032	https://www.genecards.org/cgi-bin/carddisp.pl?gene=HRH2
TUBB4A	Tubulin Beta 4A Class IVa	Protein Coding	55	GC19M007202	1.50639	https://www.genecards.org/cgi-bin/carddisp.pl?gene=TUBB4A
PSMB5	Proteasome 20S Subunit Beta 5	Protein Coding	51	GC14M023016	1.50422	https://www.genecards.org/cgi-bin/carddisp.pl?gene=PSMB5
COA7	Cytochrome C Oxidase Assembly Factor 7	Protein Coding	39	GC01M052684	1.503	https://www.genecards.org/cgi-bin/carddisp.pl?gene=COA7
SELPLG	Selectin P Ligand	Protein Coding	51	GC12M108621	1.50184	https://www.genecards.org/cgi-bin/carddisp.pl?gene=SELPLG
CLDN5	Claudin 5	Protein Coding	46	GC22M019523	1.50167	https://www.genecards.org/cgi-bin/carddisp.pl?gene=CLDN5
GPR143	G Protein-Coupled Receptor 143	Protein Coding	50	GC0XM009725	1.50104	https://www.genecards.org/cgi-bin/carddisp.pl?gene=GPR143
ZNF687	Zinc Finger Protein 687	Protein Coding	44	GC01P151281	1.49737	https://www.genecards.org/cgi-bin/carddisp.pl?gene=ZNF687
TRPA1	Transient Receptor Potential Cation Channel Subfamily A Member 1	Protein Coding	53	GC08M072019	1.4923	https://www.genecards.org/cgi-bin/carddisp.pl?gene=TRPA1
PPID	Peptidylprolyl Isomerase D	Protein Coding	51	GC04M158709	1.47814	https://www.genecards.org/cgi-bin/carddisp.pl?gene=PPID
GADD45A	Growth Arrest And DNA Damage Inducible Alpha	Protein Coding	50	GC01P067685	1.47637	https://www.genecards.org/cgi-bin/carddisp.pl?gene=GADD45A
GPX6	Glutathione Peroxidase 6	Protein Coding	39	GC06M028503	1.47262	https://www.genecards.org/cgi-bin/carddisp.pl?gene=GPX6
CHURC1-FNTB	CHURC1-FNTB Readthrough	Protein Coding	25	GC14P064914	1.47129	https://www.genecards.org/cgi-bin/carddisp.pl?gene=CHURC1-FNTB
CHCHD7	Coiled-Coil-Helix-Coiled-Coil-Helix Domain Containing 7	Protein Coding	40	GC08P056211	1.47061	https://www.genecards.org/cgi-bin/carddisp.pl?gene=CHCHD7
EHD2	EH Domain Containing 2	Protein Coding	43	GC19P047713	1.46919	https://www.genecards.org/cgi-bin/carddisp.pl?gene=EHD2
KIR3DL1	Killer Cell Immunoglobulin Like Receptor, Three Ig Domains And Long Cytoplasmic Tail 1	Protein Coding	46	GC19P073503	1.46315	https://www.genecards.org/cgi-bin/carddisp.pl?gene=KIR3DL1
RNASET2	Ribonuclease T2	Protein Coding	51	GC06M166924	1.45715	https://www.genecards.org/cgi-bin/carddisp.pl?gene=RNASET2
CA7	Carbonic Anhydrase 7	Protein Coding	44	GC16P066844	1.45569	https://www.genecards.org/cgi-bin/carddisp.pl?gene=CA7
KLK7	Kallikrein Related Peptidase 7	Protein Coding	48	GC19M070990	1.45079	https://www.genecards.org/cgi-bin/carddisp.pl?gene=KLK7
PTGER1	Prostaglandin E Receptor 1	Protein Coding	47	GC19M014687	1.44799	https://www.genecards.org/cgi-bin/carddisp.pl?gene=PTGER1
HPS4	HPS4 Biogenesis Of Lysosomal Organelles Complex 3 Subunit 2	Protein Coding	46	GC22M026443	1.44594	https://www.genecards.org/cgi-bin/carddisp.pl?gene=HPS4
HFM1	Helicase For Meiosis 1	Protein Coding	46	GC01M091260	1.44434	https://www.genecards.org/cgi-bin/carddisp.pl?gene=HFM1
BAG3	BAG Cochaperone 3	Protein Coding	49	GC10P119651	1.44191	https://www.genecards.org/cgi-bin/carddisp.pl?gene=BAG3
MLC1	Modulator Of VRAC Current 1	Protein Coding	49	GC22M050059	1.43715	https://www.genecards.org/cgi-bin/carddisp.pl?gene=MLC1
DUSP4	Dual Specificity Phosphatase 4	Protein Coding	48	GC08M029334	1.43503	https://www.genecards.org/cgi-bin/carddisp.pl?gene=DUSP4
SEPTIN7	Septin 7	Protein Coding	43	GC07P036081	1.43246	https://www.genecards.org/cgi-bin/carddisp.pl?gene=SEPTIN7
TRDN	Triadin	Protein Coding	48	GC06M123198	1.43185	https://www.genecards.org/cgi-bin/carddisp.pl?gene=TRDN
CPSF3	Cleavage And Polyadenylation Specific Factor 3	Protein Coding	47	GC02P009423	1.4314	https://www.genecards.org/cgi-bin/carddisp.pl?gene=CPSF3
KRT12	Keratin 12	Protein Coding	47	GC17M040861	1.42889	https://www.genecards.org/cgi-bin/carddisp.pl?gene=KRT12
AQP5	Aquaporin 5	Protein Coding	53	GC12P049961	1.42785	https://www.genecards.org/cgi-bin/carddisp.pl?gene=AQP5
SLC30A4	Solute Carrier Family 30 Member 4	Protein Coding	44	GC15M045479	1.41785	https://www.genecards.org/cgi-bin/carddisp.pl?gene=SLC30A4
RNF14	Ring Finger Protein 14	Protein Coding	48	GC05P146897	1.41741	https://www.genecards.org/cgi-bin/carddisp.pl?gene=RNF14
TIMM13	Translocase Of Inner Mitochondrial Membrane 13	Protein Coding	42	GC19M002425	1.41278	https://www.genecards.org/cgi-bin/carddisp.pl?gene=TIMM13
PORCN	Porcupine O-Acyltransferase	Protein Coding	47	GC0XP051133	1.4044	https://www.genecards.org/cgi-bin/carddisp.pl?gene=PORCN
CSPG4	Chondroitin Sulfate Proteoglycan 4	Protein Coding	53	GC15M075674	1.40328	https://www.genecards.org/cgi-bin/carddisp.pl?gene=CSPG4
LGALS3BP	Galectin 3 Binding Protein	Protein Coding	48	GC17M078971	1.39998	https://www.genecards.org/cgi-bin/carddisp.pl?gene=LGALS3BP
ALS2	Alsin Rho Guanine Nucleotide Exchange Factor ALS2	Protein Coding	51	GC02M201701	1.39746	https://www.genecards.org/cgi-bin/carddisp.pl?gene=ALS2
SRSF6	Serine And Arginine Rich Splicing Factor 6	Protein Coding	47	GC20P043457	1.39576	https://www.genecards.org/cgi-bin/carddisp.pl?gene=SRSF6
ACR	Acrosin	Protein Coding	46	GC22P050738	1.3955	https://www.genecards.org/cgi-bin/carddisp.pl?gene=ACR
NALCN	Sodium Leak Channel, Non-Selective	Protein Coding	47	GC13M101053	1.39447	https://www.genecards.org/cgi-bin/carddisp.pl?gene=NALCN
GET3	Guided Entry Of Tail-Anchored Proteins Factor 3, ATPase	Protein Coding	45	GC19P012737	1.39437	https://www.genecards.org/cgi-bin/carddisp.pl?gene=GET3
CXCR1	C-X-C Motif Chemokine Receptor 1	Protein Coding	50	GC02M218162	1.39175	https://www.genecards.org/cgi-bin/carddisp.pl?gene=CXCR1
SRXN1	Sulfiredoxin 1	Protein Coding	40	GC20M000647	1.39162	https://www.genecards.org/cgi-bin/carddisp.pl?gene=SRXN1
KCNJ4	Potassium Inwardly Rectifying Channel Subfamily J Member 4	Protein Coding	50	GC22M038426	1.38911	https://www.genecards.org/cgi-bin/carddisp.pl?gene=KCNJ4
AKAP9	A-Kinase Anchoring Protein 9	Protein Coding	49	GC07P091940	1.38601	https://www.genecards.org/cgi-bin/carddisp.pl?gene=AKAP9
PLEKHA7	Pleckstrin Homology Domain Containing A7	Protein Coding	45	GC11M016778	1.38441	https://www.genecards.org/cgi-bin/carddisp.pl?gene=PLEKHA7
TIMM23	Translocase Of Inner Mitochondrial Membrane 23	Protein Coding	40	GC10P045972	1.383	https://www.genecards.org/cgi-bin/carddisp.pl?gene=TIMM23
MIR98	MicroRNA 98	RNA Gene	21	GC0XM053646	1.37882	https://www.genecards.org/cgi-bin/carddisp.pl?gene=MIR98
TRAF4	TNF Receptor Associated Factor 4	Protein Coding	49	GC17P061336	1.37572	https://www.genecards.org/cgi-bin/carddisp.pl?gene=TRAF4
SCN3A	Sodium Voltage-Gated Channel Alpha Subunit 3	Protein Coding	55	GC02M165087	1.37162	https://www.genecards.org/cgi-bin/carddisp.pl?gene=SCN3A
WASL	WASP Like Actin Nucleation Promoting Factor	Protein Coding	48	GC07M123681	1.3642	https://www.genecards.org/cgi-bin/carddisp.pl?gene=WASL
DNAJC22	DnaJ Heat Shock Protein Family (Hsp40) Member C22	Protein Coding	36	GC12P049346	1.36027	https://www.genecards.org/cgi-bin/carddisp.pl?gene=DNAJC22
PPIF	Peptidylprolyl Isomerase F	Protein Coding	51	GC10P094462	1.35725	https://www.genecards.org/cgi-bin/carddisp.pl?gene=PPIF
DOCK9	Dedicator Of Cytokinesis 9	Protein Coding	46	GC13M098793	1.35453	https://www.genecards.org/cgi-bin/carddisp.pl?gene=DOCK9
EGLN2	Egl-9 Family Hypoxia Inducible Factor 2	Protein Coding	52	GC19P072894	1.3541	https://www.genecards.org/cgi-bin/carddisp.pl?gene=EGLN2
KCNV2	Potassium Voltage-Gated Channel Modifier Subfamily V Member 2	Protein Coding	48	GC09P002717	1.35336	https://www.genecards.org/cgi-bin/carddisp.pl?gene=KCNV2
IRF2	Interferon Regulatory Factor 2	Protein Coding	49	GC04M184387	1.35045	https://www.genecards.org/cgi-bin/carddisp.pl?gene=IRF2
CALB2	Calbindin 2	Protein Coding	46	GC16P071358	1.34955	https://www.genecards.org/cgi-bin/carddisp.pl?gene=CALB2
ASIC5	Acid Sensing Ion Channel Subunit Family Member 5	Protein Coding	42	GC04M155829	1.3484	https://www.genecards.org/cgi-bin/carddisp.pl?gene=ASIC5
RNPEP	Arginyl Aminopeptidase	Protein Coding	47	GC01P201982	1.34831	https://www.genecards.org/cgi-bin/carddisp.pl?gene=RNPEP
GRIN3B	Glutamate Ionotropic Receptor NMDA Type Subunit 3B	Protein Coding	49	GC19P001000	1.34768	https://www.genecards.org/cgi-bin/carddisp.pl?gene=GRIN3B
ATP2B4	ATPase Plasma Membrane Ca2+ Transporting 4	Protein Coding	51	GC01P203626	1.34402	https://www.genecards.org/cgi-bin/carddisp.pl?gene=ATP2B4
PENK	Proenkephalin	Protein Coding	45	GC08M056436	1.34208	https://www.genecards.org/cgi-bin/carddisp.pl?gene=PENK
TFPT	TCF3 Fusion Partner	Protein Coding	42	GC19M054107	1.34139	https://www.genecards.org/cgi-bin/carddisp.pl?gene=TFPT
FLRT2	Fibronectin Leucine Rich Transmembrane Protein 2	Protein Coding	46	GC14P085530	1.336	https://www.genecards.org/cgi-bin/carddisp.pl?gene=FLRT2
RAB18	RAB18, Member RAS Oncogene Family	Protein Coding	45	GC10P027504	1.33537	https://www.genecards.org/cgi-bin/carddisp.pl?gene=RAB18
BLOC1S3	Biogenesis Of Lysosomal Organelles Complex 1 Subunit 3	Protein Coding	43	GC19P045178	1.33484	https://www.genecards.org/cgi-bin/carddisp.pl?gene=BLOC1S3
MDK	Midkine	Protein Coding	50	GC11P046380	1.32985	https://www.genecards.org/cgi-bin/carddisp.pl?gene=MDK
COX18	Cytochrome C Oxidase Assembly Factor COX18	Protein Coding	42	GC04M073054	1.3206	https://www.genecards.org/cgi-bin/carddisp.pl?gene=COX18
LOC108663987	Ataxin 3 Repeat Instability Region	Functional Element	4	GC14P092071	1.32049	https://www.genecards.org/cgi-bin/carddisp.pl?gene=LOC108663987
PTPN6	Protein Tyrosine Phosphatase Non-Receptor Type 6	Protein Coding	56	GC12P023562	1.31085	https://www.genecards.org/cgi-bin/carddisp.pl?gene=PTPN6
CCL16	C-C Motif Chemokine Ligand 16	Protein Coding	43	GC17M035976	1.30855	https://www.genecards.org/cgi-bin/carddisp.pl?gene=CCL16
TMOD1	Tropomodulin 1	Protein Coding	44	GC09P097501	1.30522	https://www.genecards.org/cgi-bin/carddisp.pl?gene=TMOD1
GLI1	GLI Family Zinc Finger 1	Protein Coding	56	GC12P057616	1.30479	https://www.genecards.org/cgi-bin/carddisp.pl?gene=GLI1
P2RX2	Purinergic Receptor P2X 2	Protein Coding	51	GC12P132618	1.30081	https://www.genecards.org/cgi-bin/carddisp.pl?gene=P2RX2
GMNN	Geminin DNA Replication Inhibitor	Protein Coding	51	GC06P024779	1.29743	https://www.genecards.org/cgi-bin/carddisp.pl?gene=GMNN
TMEM242	Transmembrane Protein 242	Protein Coding	38	GC06M157289	1.29581	https://www.genecards.org/cgi-bin/carddisp.pl?gene=TMEM242
PHPT1	Phosphohistidine Phosphatase 1	Protein Coding	43	GC09P136848	1.29551	https://www.genecards.org/cgi-bin/carddisp.pl?gene=PHPT1
CPD	Carboxypeptidase D	Protein Coding	50	GC17P030378	1.29368	https://www.genecards.org/cgi-bin/carddisp.pl?gene=CPD
GRIN2D	Glutamate Ionotropic Receptor NMDA Type Subunit 2D	Protein Coding	55	GC19P073182	1.29359	https://www.genecards.org/cgi-bin/carddisp.pl?gene=GRIN2D
SNAP91	Synaptosome Associated Protein 91	Protein Coding	48	GC06M083553	1.29301	https://www.genecards.org/cgi-bin/carddisp.pl?gene=SNAP91
MAP3K14	Mitogen-Activated Protein Kinase Kinase Kinase 14	Protein Coding	51	GC17M045263	1.28937	https://www.genecards.org/cgi-bin/carddisp.pl?gene=MAP3K14
GALNT4	Polypeptide N-Acetylgalactosaminyltransferase 4	Protein Coding	44	GC12M089520	1.28656	https://www.genecards.org/cgi-bin/carddisp.pl?gene=GALNT4
GNRH2	Gonadotropin Releasing Hormone 2	Protein Coding	40	GC20P003043	1.27924	https://www.genecards.org/cgi-bin/carddisp.pl?gene=GNRH2
MBD1	Methyl-CpG Binding Domain Protein 1	Protein Coding	48	GC18M050266	1.2687	https://www.genecards.org/cgi-bin/carddisp.pl?gene=MBD1
TRHDE	Thyrotropin Releasing Hormone Degrading Enzyme	Protein Coding	45	GC12P072087	1.26346	https://www.genecards.org/cgi-bin/carddisp.pl?gene=TRHDE
SUMO2	Small Ubiquitin Like Modifier 2	Protein Coding	46	GC17M075165	1.2618	https://www.genecards.org/cgi-bin/carddisp.pl?gene=SUMO2
CIZ1	CDKN1A Interacting Zinc Finger Protein 1	Protein Coding	44	GC09M128226	1.25721	https://www.genecards.org/cgi-bin/carddisp.pl?gene=CIZ1
SLC24A3	Solute Carrier Family 24 Member 3	Protein Coding	46	GC20P019212	1.25711	https://www.genecards.org/cgi-bin/carddisp.pl?gene=SLC24A3
KCNJ12	Potassium Inwardly Rectifying Channel Subfamily J Member 12	Protein Coding	49	GC17P061213	1.25567	https://www.genecards.org/cgi-bin/carddisp.pl?gene=KCNJ12
TMSB4X	Thymosin Beta 4 X-Linked	Protein Coding	46	GC0XP012975	1.25249	https://www.genecards.org/cgi-bin/carddisp.pl?gene=TMSB4X
INTS9	Integrator Complex Subunit 9	Protein Coding	42	GC08M028767	1.25234	https://www.genecards.org/cgi-bin/carddisp.pl?gene=INTS9
GRM3	Glutamate Metabotropic Receptor 3	Protein Coding	53	GC07P086643	1.24912	https://www.genecards.org/cgi-bin/carddisp.pl?gene=GRM3
ORC6	Origin Recognition Complex Subunit 6	Protein Coding	46	GC16P046689	1.24755	https://www.genecards.org/cgi-bin/carddisp.pl?gene=ORC6
MPLKIP	M-Phase Specific PLK1 Interacting Protein	Protein Coding	42	GC07M040126	1.24624	https://www.genecards.org/cgi-bin/carddisp.pl?gene=MPLKIP
BNIP3L	BCL2 Interacting Protein 3 Like	Protein Coding	49	GC08P026383	1.24462	https://www.genecards.org/cgi-bin/carddisp.pl?gene=BNIP3L
H2BC12L	H2B Clustered Histone 12 Like	Protein Coding	34	GC21P043569	1.24241	https://www.genecards.org/cgi-bin/carddisp.pl?gene=H2BC12L
STXBP4	Syntaxin Binding Protein 4	Protein Coding	44	GC17P054968	1.23758	https://www.genecards.org/cgi-bin/carddisp.pl?gene=STXBP4
MEOX2	Mesenchyme Homeobox 2	Protein Coding	46	GC07M015617	1.22878	https://www.genecards.org/cgi-bin/carddisp.pl?gene=MEOX2
UBE2C	Ubiquitin Conjugating Enzyme E2 C	Protein Coding	52	GC20P045812	1.22544	https://www.genecards.org/cgi-bin/carddisp.pl?gene=UBE2C
GAS1	Growth Arrest Specific 1	Protein Coding	49	GC09M086944	1.22466	https://www.genecards.org/cgi-bin/carddisp.pl?gene=GAS1
ADAM8	ADAM Metallopeptidase Domain 8	Protein Coding	50	GC10M133262	1.22316	https://www.genecards.org/cgi-bin/carddisp.pl?gene=ADAM8
KLF8	KLF Transcription Factor 8	Protein Coding	44	GC0XP055910	1.21414	https://www.genecards.org/cgi-bin/carddisp.pl?gene=KLF8
SCAMP5	Secretory Carrier Membrane Protein 5	Protein Coding	42	GC15P074957	1.21414	https://www.genecards.org/cgi-bin/carddisp.pl?gene=SCAMP5
CASQ2	Calsequestrin 2	Protein Coding	51	GC01M115700	1.21311	https://www.genecards.org/cgi-bin/carddisp.pl?gene=CASQ2
TMPRSS2	Transmembrane Serine Protease 2	Protein Coding	55	GC21M041464	1.21035	https://www.genecards.org/cgi-bin/carddisp.pl?gene=TMPRSS2
CBFB	Core-Binding Factor Subunit Beta	Protein Coding	53	GC16P067031	1.20759	https://www.genecards.org/cgi-bin/carddisp.pl?gene=CBFB
ATP2C1	ATPase Secretory Pathway Ca2+ Transporting 1	Protein Coding	51	GC03P130850	1.20661	https://www.genecards.org/cgi-bin/carddisp.pl?gene=ATP2C1
CAPN1	Calpain 1	Protein Coding	57	GC11P070846	1.20147	https://www.genecards.org/cgi-bin/carddisp.pl?gene=CAPN1
EPHB2	EPH Receptor B2	Protein Coding	59	GC01P022710	1.19483	https://www.genecards.org/cgi-bin/carddisp.pl?gene=EPHB2
LTBP3	Latent Transforming Growth Factor Beta Binding Protein 3	Protein Coding	51	GC11M065538	1.19261	https://www.genecards.org/cgi-bin/carddisp.pl?gene=LTBP3
FTSJ1	FtsJ RNA 2'-O-Methyltransferase 1	Protein Coding	48	GC0XP048476	1.1918	https://www.genecards.org/cgi-bin/carddisp.pl?gene=FTSJ1
ARL2	ADP Ribosylation Factor Like GTPase 2	Protein Coding	48	GC11P065015	1.19015	https://www.genecards.org/cgi-bin/carddisp.pl?gene=ARL2
DUSP3	Dual Specificity Phosphatase 3	Protein Coding	51	GC17M043766	1.18947	https://www.genecards.org/cgi-bin/carddisp.pl?gene=DUSP3
ADNP	Activity Dependent Neuroprotector Homeobox	Protein Coding	50	GC20M050888	1.18717	https://www.genecards.org/cgi-bin/carddisp.pl?gene=ADNP
PYM1	PYM Homolog 1, Exon Junction Complex Associated Factor	Protein Coding	39	GC12M055902	1.18671	https://www.genecards.org/cgi-bin/carddisp.pl?gene=PYM1
GATB	Glutamyl-TRNA Amidotransferase Subunit B	Protein Coding	48	GC04M151670	1.18478	https://www.genecards.org/cgi-bin/carddisp.pl?gene=GATB
VIPR1	Vasoactive Intestinal Peptide Receptor 1	Protein Coding	52	GC03P042490	1.18326	https://www.genecards.org/cgi-bin/carddisp.pl?gene=VIPR1
SYNJ2BP-COX16	SYNJ2BP-COX16 Readthrough	Protein Coding	17	GC14M070325	1.18152	https://www.genecards.org/cgi-bin/carddisp.pl?gene=SYNJ2BP-COX16
NCAM1	Neural Cell Adhesion Molecule 1	Protein Coding	55	GC11P112961	1.17918	https://www.genecards.org/cgi-bin/carddisp.pl?gene=NCAM1
IGKC	Immunoglobulin Kappa Constant	Protein Coding	39	GC02M091063	1.17894	https://www.genecards.org/cgi-bin/carddisp.pl?gene=IGKC
NPLOC4	NPL4 Homolog, Ubiquitin Recognition Factor	Protein Coding	46	GC17M081556	1.17448	https://www.genecards.org/cgi-bin/carddisp.pl?gene=NPLOC4
PIGF	Phosphatidylinositol Glycan Anchor Biosynthesis Class F	Protein Coding	46	GC02M046580	1.17225	https://www.genecards.org/cgi-bin/carddisp.pl?gene=PIGF
SCGB1A1	Secretoglobin Family 1A Member 1	Protein Coding	47	GC11P062405	1.16863	https://www.genecards.org/cgi-bin/carddisp.pl?gene=SCGB1A1
GAP43	Growth Associated Protein 43	Protein Coding	50	GC03P115623	1.16057	https://www.genecards.org/cgi-bin/carddisp.pl?gene=GAP43
GOLPH3L	Golgi Phosphoprotein 3 Like	Protein Coding	40	GC01M152749	1.15659	https://www.genecards.org/cgi-bin/carddisp.pl?gene=GOLPH3L
PLSCR1	Phospholipid Scramblase 1	Protein Coding	49	GC03M146515	1.15323	https://www.genecards.org/cgi-bin/carddisp.pl?gene=PLSCR1
ITGA1	Integrin Subunit Alpha 1	Protein Coding	51	GC05P052788	1.15317	https://www.genecards.org/cgi-bin/carddisp.pl?gene=ITGA1
NORAD	Non-Coding RNA Activated By DNA Damage	RNA Gene	20	GC20M036294	1.149	https://www.genecards.org/cgi-bin/carddisp.pl?gene=NORAD
MCM5	Minichromosome Maintenance Complex Component 5	Protein Coding	52	GC22P035400	1.14408	https://www.genecards.org/cgi-bin/carddisp.pl?gene=MCM5
NTF4	Neurotrophin 4	Protein Coding	53	GC19M070877	1.14234	https://www.genecards.org/cgi-bin/carddisp.pl?gene=NTF4
GABRR1	Gamma-Aminobutyric Acid Type A Receptor Subunit Rho1	Protein Coding	50	GC06M089177	1.14195	https://www.genecards.org/cgi-bin/carddisp.pl?gene=GABRR1
FOXF1	Forkhead Box F1	Protein Coding	47	GC16P086510	1.14125	https://www.genecards.org/cgi-bin/carddisp.pl?gene=FOXF1
TFDP1	Transcription Factor Dp-1	Protein Coding	49	GC13P113584	1.13555	https://www.genecards.org/cgi-bin/carddisp.pl?gene=TFDP1
CCBE1	Collagen And Calcium Binding EGF Domains 1	Protein Coding	47	GC18M059430	1.13462	https://www.genecards.org/cgi-bin/carddisp.pl?gene=CCBE1
S100A14	S100 Calcium Binding Protein A14	Protein Coding	44	GC01M153614	1.1309	https://www.genecards.org/cgi-bin/carddisp.pl?gene=S100A14
TXNDC5	Thioredoxin Domain Containing 5	Protein Coding	48	GC06M007893	1.1292	https://www.genecards.org/cgi-bin/carddisp.pl?gene=TXNDC5
PSG2	Pregnancy Specific Beta-1-Glycoprotein 2	Protein Coding	40	GC19M043064	1.12673	https://www.genecards.org/cgi-bin/carddisp.pl?gene=PSG2
AKAP1	A-Kinase Anchoring Protein 1	Protein Coding	47	GC17P057085	1.11834	https://www.genecards.org/cgi-bin/carddisp.pl?gene=AKAP1
PCDH12	Protocadherin 12	Protein Coding	49	GC05M141943	1.10936	https://www.genecards.org/cgi-bin/carddisp.pl?gene=PCDH12
GJB1	Gap Junction Protein Beta 1	Protein Coding	53	GC0XP071212	1.10747	https://www.genecards.org/cgi-bin/carddisp.pl?gene=GJB1
AQP10	Aquaporin 10	Protein Coding	43	GC01P154321	1.10302	https://www.genecards.org/cgi-bin/carddisp.pl?gene=AQP10
GRIN2C	Glutamate Ionotropic Receptor NMDA Type Subunit 2C	Protein Coding	52	GC17M074842	1.1025	https://www.genecards.org/cgi-bin/carddisp.pl?gene=GRIN2C
NTSR1	Neurotensin Receptor 1	Protein Coding	49	GC20P062708	1.10171	https://www.genecards.org/cgi-bin/carddisp.pl?gene=NTSR1
MSX1	Msh Homeobox 1	Protein Coding	51	GC04P004861	1.09786	https://www.genecards.org/cgi-bin/carddisp.pl?gene=MSX1
SLC38A4	Solute Carrier Family 38 Member 4	Protein Coding	46	GC12M046764	1.09511	https://www.genecards.org/cgi-bin/carddisp.pl?gene=SLC38A4
REG1A	Regenerating Family Member 1 Alpha	Protein Coding	46	GC02P079120	1.09337	https://www.genecards.org/cgi-bin/carddisp.pl?gene=REG1A
COQ10A	Coenzyme Q10A	Protein Coding	41	GC12P056266	1.09084	https://www.genecards.org/cgi-bin/carddisp.pl?gene=COQ10A
PTMS	Parathymosin	Protein Coding	42	GC12P006765	1.08939	https://www.genecards.org/cgi-bin/carddisp.pl?gene=PTMS
MMGT1	Membrane Magnesium Transporter 1	Protein Coding	41	GC0XM135962	1.08444	https://www.genecards.org/cgi-bin/carddisp.pl?gene=MMGT1
PAK4	P21 (RAC1) Activated Kinase 4	Protein Coding	55	GC19P039125	1.07015	https://www.genecards.org/cgi-bin/carddisp.pl?gene=PAK4
CD70	CD70 Molecule	Protein Coding	51	GC19M007228	1.06841	https://www.genecards.org/cgi-bin/carddisp.pl?gene=CD70
GPR18	G Protein-Coupled Receptor 18	Protein Coding	46	GC13M099254	1.06744	https://www.genecards.org/cgi-bin/carddisp.pl?gene=GPR18
RHCG	Rh Family C Glycoprotein	Protein Coding	48	GC15M089471	1.06527	https://www.genecards.org/cgi-bin/carddisp.pl?gene=RHCG
COL5A1	Collagen Type V Alpha 1 Chain	Protein Coding	53	GC09P134641	1.06352	https://www.genecards.org/cgi-bin/carddisp.pl?gene=COL5A1
TRERNA1	Translation Regulatory Long Non-Coding RNA 1	RNA Gene	18	GC20M050040	1.05194	https://www.genecards.org/cgi-bin/carddisp.pl?gene=TRERNA1
ANXA3	Annexin A3	Protein Coding	49	GC04P078551	1.04796	https://www.genecards.org/cgi-bin/carddisp.pl?gene=ANXA3
GRIN3A	Glutamate Ionotropic Receptor NMDA Type Subunit 3A	Protein Coding	46	GC09M101569	1.04745	https://www.genecards.org/cgi-bin/carddisp.pl?gene=GRIN3A
KCNJ14	Potassium Inwardly Rectifying Channel Subfamily J Member 14	Protein Coding	43	GC19P048455	1.04714	https://www.genecards.org/cgi-bin/carddisp.pl?gene=KCNJ14
ZNF469	Zinc Finger Protein 469	Protein Coding	38	GC16P088101	1.04714	https://www.genecards.org/cgi-bin/carddisp.pl?gene=ZNF469
SMURF1	SMAD Specific E3 Ubiquitin Protein Ligase 1	Protein Coding	52	GC07M099027	1.04119	https://www.genecards.org/cgi-bin/carddisp.pl?gene=SMURF1
HSPA14	Heat Shock Protein Family A (Hsp70) Member 14	Protein Coding	46	GC10P014860	1.03871	https://www.genecards.org/cgi-bin/carddisp.pl?gene=HSPA14
COQ10B	Coenzyme Q10B	Protein Coding	43	GC02P197453	1.03318	https://www.genecards.org/cgi-bin/carddisp.pl?gene=COQ10B
PAFAH2	Platelet Activating Factor Acetylhydrolase 2	Protein Coding	45	GC01M026122	1.02843	https://www.genecards.org/cgi-bin/carddisp.pl?gene=PAFAH2
[truncated: 182 more rows]

## Sheet: total
Copper_Genes
FDX1
HMGCR
NDUFC2
CYP2S1
NDUFB8
CERS1
UPRT
NDUFB6
GLRX5
PKD2L1
SCAP
DLAT
ST6GAL2
NDUFV1
PLOD1
ATP10A
GUCY1B3
SLC13A4
NDUFA13
GAA
DPYS
UMPS
LPL
NDUFB10
NDUFA6
UQCRC2
PIK3R2
SCN11A
AQP2
NDUFV2
NDUFC1
CACNB3
ATP6V1E2
ECHDC2
HSD17B10
PNPLA7
DLD
GFPT1
MLXIPL
SDR39U1
SCNN1D
PIK3R6
CYP19A1
OGDH
HNMT
MPC1
NDUFS2
NDUFA2
SCN4A
KCNU1
PDHB
NDUFB4
GDE1
NDUFB9
ACACB
LIAS
ADCY3
SLC7A7
BPNT1
FBP2
KDM1B
KCND2
SLC31A1
NPR1
NDUFA9
PIK3CB
RSAD1
PGAP1
TNXB
INPPL1
NDUFS1
DGKI
DHCR7
POMGNT1
B3GNT1
ISCA2
MTAP
CACNB4
PDHX
EBPL
PDE6C
KCNE3
SLC16A10
TPH1
NDUFS3
UQCRC1
ATP6V1H
PDE6H
TRPM4
GART
MANBA
NDUFA11
ZACN
ST6GALNAC3
PDHA1
ST6GALNAC5
NDUFA10
UPB1
GPX1
ITGB3
ADCK3
SDHD
MTRR
UGT2B7
ABHD12B
ADSSL1
COX11
UQCRFS1
SDHA
AASS
ATP2B4
SLC2A6
HYAL2
CYP2W1
PTGR2
HIF3A
ENPP2
OXCT2
HDHD1
DEGS1
AOC1
EXT2
NAGPA
NDUFS4
KCTD5
STARD6
SLC26A5
GLUL
FTMT
SLC24A3
HMOX1
CYP1A2
TXNRD2
ACER2
HMOX2
FABP1
SCO2
SULT2B1
GSTA5
NDUFA5
IDI2
TRPV2
ECHS1
PRDX6
COX6A2
CACNA1G
ATP1A2
ADCY10
B4GALT1
NDUFB7
AMPD2
PIP5K1B
PDE2A
STARD5
FTCD
ACADSB
MINPP1
SLC35A3
GLT1D1
NAA30
ATP1A1
SLC25A43
NDUFAF1
UGCG
SMPDL3B
CYP2B6
LIPT1
ATP6AP2
HPDL
GNE
GSTO2
TRPC3
EXTL3
OASL
HCN4
ADCY6
ALDH1A1
PRODH2
AGPAT3
CES5A
NDUFB11
LIPN
SDSL
SSTR4
KDM2B
ADK
PCYT1A
P2RX5
MPC2
SLC22A7
UGT2B17
ST6GALNAC2
UQCRQ
SHMT2
SLC15A2
SULT6B1
ADCY1
PRODH
CRLS1
CHRNA7
DUS4L
SGPL1
CACNA1D
RHBG
ORAI2
CLCN4
CYCS
SLC16A2
NDUFA1
DGKG
SLC26A1
ABCD3
GRHPR
SLC16A13
GALC
DPYSL5
ADIPOR1
CACNG7
DCT
TF
CHSY3
ALAD
APRT
SLC5A10
CHRNA3
MSMO1
GABRA4
KCTD3
SLC46A3
LGSN
TCIRG1
HSD17B12
EXT1
PON1
SLC25A5
GGT7
ATP8B3
GLB1L
ACAA1
ETNK1
SLC14A2
ACAT1
FLVCR1
ABCA13
ALDH5A1
CACNA2D2
CATSPERB
FABP3
ASAH2
ACAD10
FHIT
CYB5R4
GANC
CYP2C18
CA10
SLC2A1
CLIC3
KCNAB3
UROD
PTGES2
KCNB2
MCCC1
PPOX
GPT2
UPP2
PC
WBSCR17
PDE1A
HEXB
HTATIP2
PDE7A
PFKL
HSD17B4
LIPK
KCTD4
ADH1A
CYB561
SLC26A10
SLC30A5
FOXRED1
DLST
ADI1
NT5DC3
ISCA1
PPARG
PIGV
PIGF
NDUFS8
SLC4A10
ATP5I
SLC30A3
TALDO1
MBOAT1
CA5B
TTYH1
ATP4B
SLC8A2
SLC25A2
SULT1B1
GLRX
GLCE
NDUFB2
ABCC12
COQ10A
CS
PIGN
ABCC2
CHKB
PLA2G6
NOX4
MSRA
SLC12A1
SLC27A3
STAT5A
KYNU
PLCH1
C19orf80
SLCO2A1
ACSM4
ALG1
DDT
PGAM4
ATP6V1G3
LALBA
MSRB1
CA9
NAALADL2
SLC9A5
PHYH
LBR
CA14
GLDC
B3GNT5
CYP3A43
FADS3
NUDT6
DDHD2
OSBPL11
NAT8B
B3GALNT2
SCNN1G
PLD2
ARSF
IDUA
CBR3
AACS
LPPR2
ATP2C1
MSRB3
CERS4
MMAA
NAT10
LIPJ
CACNB2
ADA
FABP6
SLC22A13
COX7B
GYS2
GUCY1A3
RETSAT
SAT2
NUDT21
CNGA4
NPR2
ABHD1
PDE7B
ALG12
CYP27C1
ALDH1L2
SLC4A3
ACSM2B
ATP9B
DHRS4L2
SPTLC3
MAOA
SLC4A5
PYCR2
CLIC1
PLA2G4A
LPPR4
SLC27A5
NUDT18
CYP1B1
GLUD1
CYP2J2
FUT1
MFSD4
CHKA
CA8
NDUFA8
SLC41A2
DIO2
PDE9A
ALG8
FUT6
NUDT19
EDN1
ADH1C
GGPS1
LIPF
KCTD16
EPHX3
IDH3A
SLC11A2
2022-03-02
APOE
CA11
NUDT3
CCBL2
PI4KB
TYRP1
GBA2
FUT8
LIPH
PRPS1
HEPH
B4GALNT1
SLC22A3
NDUFA4
CLCN2
GPX2
GALNT11
CYB5R3
CYP2U1
APOB
P2RX1
CHRNA2
ABCB8
CDADC1
THEM5
SPHK1
P2RX7
CYP17A1
CYC1
SLC1A3
PTGS1
ACOT9
FN3K
ACAT2
KCTD7
SULT1A1
SLC47A2
SLC35D1
OCA2
CRYZL1
PTGIS
NEU2
AQP12B
KCNJ4
DMGDH
NDST2
ABCC9
NUDT17
GDPD5
ST3GAL2
LIPE
GABRA6
COX10
GALNT14
MFSD9
NAT2
PDE4D
GLYATL2
GSTM1
SDHB
FITM2
KCNQ3
SLC25A18
TAP2
SLC25A52
SLC11A1
ATP5J2
NAAA
GABRA3
CYP3A7
FAAH
SLC12A6
MAGT1
SLC17A4
IDH3G
SREBF2
PIP5K1C
KCNK10
WWOX
ENTPD3
SLC6A15
MICAL3
ALDH7A1
DPM2
SGSH
NDUFB5
RNLS
PIGP
HAO1
UQCRH
LDHAL6B
ALKBH2
SLC43A1
ATP6V1A
ATP5J
EPHX2
ST3GAL1
NKX2-3
ALOX5
POFUT1
KDSR
PIKFYVE
TYW5
SLC14A1
ATP5SL
B3GALNT1
SLC7A4
IRG1
PTGES
GYG1
CHST6
GBE1
BHMT
GCSH
FABP9
SLC12A9
SLC23A3
PNPLA3
B3GALT1
FH
FASN
LOX
AMY1C
NAT14
KCNK9
NT5C3A
ADSS
KCNK13
AMY2A
SLC2A4
APOA1
CACNG2
IDI1
ACSBG1
CHRNA5
MBOAT4
SLC25A15
FOXO1
SLC27A1
SLC19A3
FDX1L
SLC25A31
MCOLN1
FDXR
AQP5
PCCB
ERO1LB
AWAT2
ACOT13
DPM3
PLP1
UGT8
KCTD2
GPLD1
FOLR3
CHIA
CYP2A6
PLD3
BCAT2
AMY1B
NUDT1
SLC33A1
ABCB6
GOT1
RDH8
SLC16A4
KCNH4
SLC26A3
ARSG
DGKD
SLC38A3
PCTP
SLC28A3
DHRS7C
ATP2B2
BST1
INPP5K
LPGAT1
CPT1C
KCNJ8
NDUFS7
CROT
G6PC3
DPYSL4
VAT1L
AUH
FTH1
PGK2
ITPA
CHI3L2
PDK3
SLC2A3
ST8SIA3
UGT2A3
DDO
ALDH8A1
LDHAL6A
UQCR10
AMY1A
EXTL2
KCNJ14
TGDS
KCNT2
SLC25A13
AQP11
KCNAB1
AK7
CYP20A1
GSTT1
GPX8
GNS
ALDH18A1
SLC45A2
ABCA12
GPX7
B4GALT5
NMNAT3
NFS1
SLN
COX4I1
SFXN2
SLC38A1
LSR
FECH
AQP10
DOLPP1
MMACHC
HCCS
ALG9
KCNJ12
HEPHL1
MAN1C1
AQP9
PTGS2
AGA
ARSE
TRPC7
ALDH9A1
MICAL2
ARSJ
CNGB1
CYP4A22
SCN9A
KCNA6
SLC35B2
AADACL3
NDUFA3
ELOVL6
CHPF2
PLCD3
IYD
LCT
SLC35C1
MGAT3
BEST1
GSTM4
PTER
MGST1
B4GALNT2
GPT
PLCG2
PGM2
LPCAT1
NDUFS5
ARG1
UGDH
ABCD1
PPAP2A
SLC22A4
HADHA
PPIP5K1
ABCA9
KCNJ10
AGPAT2
KCNS1
SDHC
ATP6V0B
ACY1
CERS5
PPAPDC3
CYP26A1
KCNJ16
ACVR1C
GATM
GCNT1
ITPKA
ABHD10
HPD
SLC3A2
SLC39A1
LPCAT2
UGT1A3
DTYMK
NEU1
NDST1
SLC25A47
OLAH
NPL
ALOX12B
SLC7A3
GALNT4
KCTD15
HIF1AN
DHRSX
PLA2G12A
ALKBH4
KCNC3
ATP5L
NT5C2
STARD4
HAS3
GSTO1
PCCA
STARD7
GBA
TET3
SLC25A19
ABHD6
ASIC1
NOXRED1
UGT1A4
MCOLN2
PIGW
SLC22A24
APOL1
ST6GALNAC6
DGKZ
GGTLC1
SPHK2
ACBD6
SLC5A7
SLC41A1
SERPINA1
SLC46A1
PLCD1
PLD4
ATP5F1
CHST5
GCNT2
CES1
ADH1B
NDUFB1
COX15
CPT2
SLC18A1
CA13
ABCC6
SLC35B3
PNLIPRP2
ABCB7
ABHD5
KDM3A
SLC22A5
ACAD9
STEAP4
FUT5
SCN3B
APOM
ALG13
NUDT16L1
P4HTM
DHRS9
THTPA
HSDL2
STARD9
ACN9
LOXL1
PLA2G1B
MSR1
EPX
GRID1
KCNC1
ACOT2
ETNK2
THNSL1
MME
KCNH2
KCNN3
PFKFB1
MPST
GRIN2C
P2RX2
ABCE1
SLC40A1
GDPD4
SLCO1A2
INPP4A
GOT2
NOX1
CACNA1F
CYP8B1
SLC2A2
NAMPT
CES3
FOXRED2
RDH14
NAT8
PIGB
NOX5
PAM
SLC12A8
SIRT2
PLA2G10
COX7A2L
CYBB
CMBL
ATP5E
ENOX2
APOA2
ELOVL3
ABCC3
SLC35F2
ADH7
SULT1A3
STARD13
KCNJ1
SLC28A2
GALNT10
ABCB4
ACBD7
ALKBH1
GABRE
LTC4S
GRIA4
SLC2A13
PRG3
CA2
NANS
SLC1A2
FN3KRP
FXN
UAP1
PIK3CD
ATP9A
ALDH3A1
SLC19A2
GRIA2
ACADM
HSD17B14
SLC35F4
NDUFS6
IAH1
ADCY9
B4GALT2
NT5C1A
PDE8B
B3GNT7
ABHD14B
SLC38A2
MBOAT2
FRRS1
SCN1A
SLC10A7
ALDH2
GDPD2
HYAL4
SLC7A2
OGFOD2
DDC
SPG20
HGSNAT
MSRB2
SDR42E1
PDE12
ZADH2
UGT1A6
ASPHD2
AIFM1
DAK
HAL
SGMS1
GLA
SLC36A4
EDN2
ALDH6A1
TKTL1
PDHA2
ST3GAL5
PYGL
KCNH7
SLC25A32
GMPPA
UGT1A10
NPC2
G6PC
CHIT1
GSTT2
MTHFS
UGT1A5
SLC25A14
CACNG3
ACOX1
MGLL
ALKBH3
MMAB
IDH1
ALG3
ANKRD23
KCNA7
ST3GAL4
PON3
SLC25A38
CDS2
SV2A
MCEE
ATP1B3
ABCA2
PDE4A
KCNK15
A4GNT
PLCG1
SLC35E3
CNGB3
HSD17B13
KCNMB3
KCNA10
NT5DC2
KDM4B
SLC36A3
AKR1D1
ASIC4
HS3ST6
DGKK
FUCA2
C1GALT1
ACHE
NME6
AWAT1
NUDT16
GAL3ST2
P4HA1
GCK
STARD8
PDXDC1
CYB5R2
CHRNA4
BCMO1
SLC27A2
KDM4D
MGAT5
SLC25A51
KDM5A
TPK1
NXNL2
ADAL
UGT3A1
RYR3
HAS1
IL6
B3GNT4
PGK1
COQ3
ABCC5
MAT1A
SLC7A5
MIP
SLC22A15
LDHA
GALNT5
CLIC4
NOS2
TNFRSF1A
ACSF2
NR1H3
IVD
TBXAS1
PDE6B
SCN1B
ZC3H12A
NDUFAF2
TET2
AGXT
ATP8B1
SLC18B1
CYB5A
SLC39A6
ACSM3
AASDHPPT
COQ7
PFAS
ABHD11
PHYKPL
AMDHD1
HPSE
NAA20
ALMS1
NUDT9
PMVK
SCNN1A
SLC43A2
CPT1A
SLC25A12
ATP6V0D2
MINA
HIBCH
HYAL3
CYBA
ALKBH6
KCNJ15
EGLN1
ALDH1A3
SLC17A3
ABCA4
GADL1
SLC7A1
SUCLG2
KDM1A
GLRX2
GALNT7
PLA2G4D
SLC4A9
AGPS
CYP21A2
PLCB4
ENPP5
SCCPDH
ATP6V1F
LYG1
UGT2A1
AK3
SLC22A2
HACL1
ABCA6
MFSD7
GLOD4
PHF8
PLA2G5
P2RX4
B3GNT2
NUDT13
ARSB
ALG10
ACSL5
MGAT1
ANKH
HSD17B11
OXSM
DGKE
KCNE2
ALDH3A2
UQCRB
CECR1
AHCYL2
SLC35F5
RDH10
MAT2A
ST6GALNAC1
BDH1
PI4K2A
PAH
CDA
ALG10B
GABRG3
MGAT5B
ISYNA1
SPR
BCO2
APOH
AANAT
SLC39A8
PDE8A
ALDOB
AQP12A
AGPAT5
GPD2
KCNQ1
CA12
GSTA3
ABCB10
CRYL1
B3GNT6
GABRG1
SLC34A1
TKT
EGLN2
KCTD17
PRDX3
SLC7A9
PLA2G7
CHID1
CHPT1
SLC7A6
SLC6A1
KCNK4
KDM6A
SLC38A4
AGXT2
ST8SIA5
SCLY
UGT1A7
GALNT13
GSTA1
PAPSS1
GRXCR2
INSIG2
KDM5B
KCTD14
HYAL1
SLC35E1
GRID2
COX7A1
ABCB5
FLVCR2
KDM3B
PRPSAP1
CACNA1E
CHST10
SLC25A41
PDE11A
SULT1A2
NADK
TST
POR
IP6K2
CHST9
SLC5A4
FUK
ACOT6
ACE
UCP1
ACOT8
CNGA1
ALAS1
STS
PTDSS2
MCOLN3
GLYR1
NME2
VIMP
C3
SNCA
ERO1L
DUS2
CIDEC
CKMT1A
TAP1
ST8SIA4
GLT8D2
CPT1B
SPTLC2
KCTD8
PNPLA1
GK
SIRT4
ASPA
TCN2
QDPR
MBOAT7
PDE10A
PLOD2
AKR1C3
PLCB2
ATP6V0A4
KCNC4
HOGA1
CHST4
PLA2G4B
CATSPER1
ASIC5
ITPR3
KCNMB2
ELOVL1
DPAGT1
UGT1A8
GYS1
SLC17A6
NMRK1
RDH16
LDLR
PXDNL
CCDC102B
MTF1
CACNG4
CHST3
APOA4
CYB5B
GRIA3
ASMTL
PTDSS1
PLA2G16
SLC16A8
KCNA1
NAA40
CLIC2
PMM2
GLRA4
GYG2
SAT1
GOT1L1
QSOX1
COX6B1
HAGHL
OXNAD1
HSD11B2
B4GALNT3
ALDH3B1
LEPRE1
RYR2
COX17
SLC25A26
CUBN
DHFR
SLC4A11
ABHD8
NAGS
PCYOX1L
SLC22A17
HSD11B1
PIGX
HIBADH
KCNJ13
COX6B2
CA1
SLC51A
SUCLA2
ABCA1
ATPIF1
GDPD1
DHFRL1
DOLK
AADAT
KCTD18
ABCC4
LYPLAL1
KCNQ5
LPIN2
NDUFB3
LOXL4
GFER
GLO1
INPP5D
ATP1B2
PRDX1
BCKDHA
GALE
DUOX1
AADACL4
ABCC11
LYZL2
ARNT2
RAB18
NDUFA7
GSR
HEXA
MOGS
GLUD2
CYP7B1
KCNJ6
DHRS2
MLYCD
SLC37A4
PEMT
RHAG
GCH1
DSEL
CSGALNACT2
GLS
PLA2G12B
SLCO1B7
PANK1
PTGFRN
SLC16A5
KCNMB1
CACNA1I
IMPAD1
PPAPDC2
TRPC5
JHDM1D
A4GALT
GGH
PDE6D
PKD2
LTA4H
PNMT
MAN2C1
DHRS7B
SLC3A1
GPAM
IDNK
ATP6V1C1
SLC30A7
SLC18A3
KCNE4
ATIC
SLCO1B3
PDE4C
DERA
ATP6V1G2
LIPI
PHF2
KDM2A
PYROXD2
SLC39A12
IL1B
UXS1
UEVLD
B3GALT2
SLC7A11
VAT1
ACOX2
PCYT1B
AMACR
ATP8B4
PDE5A
ADC
ATP6AP1
SLC23A2
SULT1E1
SLC9A3
PDE1B
SLC35E2
GALNT8
SLC36A2
COX7C
HS3ST5
SLC39A7
MFSD11
SV2C
PLIN3
GM2A
ORAI3
SLC6A4
NAPEPLD
ATP6V1B1
EGLN3
SLC16A3
HS6ST3
EDEM3
ST6GALNAC4
APOO
HPSE2
ABCG1
KL
SLC5A12
SLC2A8
FLAD1
NOS1
NOX3
SLC7A10
ALG5
L2HGDH
GPX5
FAHD1
SULF1
KDM6B
ACOXL
ALDH3B2
ADCY4
G6PC2
ABHD14A
CHST2
NNT
AMD1
DHRS3
GGT1
KCNJ3
LHPP
SLC22A25
GCNT3
NIT2
ASPDH
APOC2
B4GALT6
NAT8L
ABCA7
ATP11A
ATP5L2
JMJD6
RDH5
B3GAT3
GUSB
PLB1
ETFA
VKORC1L1
CP
CETP
PRDX2
TRPV1
SLC26A11
MTHFD1
LNPEP
LPO
SLC20A2
PCBD2
KCNG2
LRAT
TK1
SLC16A1
SDR16C5
CRP
KCNA2
KCTD9
TRPV5
AQP6
SLC25A24
SLC25A25
KEAP1
SRD5A2
OGFOD1
CYP4F11
ACYP2
THEM4
HVCN1
KCTD13
MGST3
CTBS
UGT2B28
KCNH5
NRIP1
ESD
SLC13A2
TRPA1
GK2
PNLIPRP1
C14orf169
SLC7A14
SLC41A3
FADS2
CNP
SLC45A1
DAO
CPE
ATP13A5
MGAT4A
GSTA4
SLC38A6
HSD17B1
ELOVL2
DDAH1
KCNK12
HPGDS
ALAS2
HS3ST3B1
PLCB1
STARD3NL
CAT
SLCO1C1
KCNK17
GRXCR1
MOGAT1
OGFOD3
SLC25A3
CLCNKB
EDEM1
GLB1L2
SMS
DGKB
ENPP4
AQP1
ETNPPL
OTC
RBKS
GLOD5
UPP1
PMP2
PGM3
SORD
RPE65
ACSL6
OAS3
GABRA1
LMF1
XYLT1
MAN2B2
SULT4A1
GSTM2
HTR3B
GMPR2
EBP
PPA2
PIGT
GALNT15
CIDEA
ACSS1
GNPDA2
SLC51B
CTBP1
CNGA2
SLC7A13
DIRC2
FAHD2B
OAT
ABCA5
ALG14
ACADVL
SULT1C3
HK1
CLCN7
HTR3D
PANK3
ITPKB
SLC35A5
ABHD4
NT5C3B
SLCO4C1
SMPD3
SLC13A1
CHRND
HS3ST3A1
ATP8B2
PIGA
TREH
GALNT12
CANT1
GNPTG
ENOSF1
SLC12A2
ABHD12
HSD3B1
SLC17A5
HCN1
CLCA4
NAT1
PYCR1
SLC47A1
APEH
CHAT
C12orf5
AK2
GABRR1
NIT1
ARSA
SLC6A8
PTS
MGAT4C
CFTR
HNF4A
SOAT2
ABCA8
PIK3C2B
CYP2C9
GPX4
CNEP1R1
SLC4A4
ACSM1
AMPD3
B4GALT3
KDM8
ARSK
SLC4A1
VAMP7
GNPDA1
CYB5R1
SLC22A1
LPIN1
CKMT2
SLC6A18
OXCT1
PRPS2
GGT6
CYP4A11
SLC27A6
ACOT12
TRPM1
SLC30A8
ASS1
GAD1
UAP1L1
SLC35A2
KCNA4
PDE6G
CYBRD1
UTY
ABCB11
HSD17B6
MAOB
GNPTAB
CBS
CHRNA10
NNMT
CACNA1S
PHOSPHO2
P4HA2
SATL1
NAGA
IL4I1
ENTPD8
CDO1
COX8A
STARD3
SHMT1
ABCG8
STEAP1
GABRB1
ACER3
VDAC1
GGT5
DHRS7
TRPM7
HSD3B2
FPGT
GPIHBP1
NUDT11
UGT1A9
SLC31A2
G6PD
GSTA2
NSDHL
GSTZ1
FUCA1
MOGAT3
GNPAT
TXNIP
SLC16A9
CNDP2
CRYM
NAALAD2
TECRL
FUT11
CLCN6
SLC25A29
KCNJ2
GABRP
PDE4B
IMPDH1
PDE3B
PIGH
MOCS1
COX5A
KCNK5
NADSYN1
SLC6A19
SLC6A2
ACBD5
SLC25A53
TXNDC12
MCCC2
ME2
CLIC6
ATP5A1
SLC45A3
COX6A1
MMEL1
SREBF1
TRPM8
HCN3
KCNMB4
PLCB3
DHRS4L1
PHYHD1
SLC25A33
HIF1A
TMEM104
ASNS
KDM5D
SMPDL3A
CYP11B2
SLC44A2
KCTD11
AK5
DHRS4
AKR1C2
EXTL1
AQP4
SGMS2
JMJD1C
MGAM
CATSPER3
HS6ST1
B3GNTL1
ECHDC1
ODC1
CCBL1
DUS1L
PLA2G2F
GALNS
KCNJ9
BPGM
CYP3A4
SLC25A36
NR1H2
SLC24A1
GABRA2
KCNK1
ECI2
SMPD1
PIK3R3
EPHX1
PRPS1L1
ATP2A1
BEST2
ACOT1
ADH4
RRM2
FAAH2
RDH13
PMM1
PSAT1
GIP
ECH1
CKMT1B
KCNK6
LYZL1
GLT6D1
MANEAL
SLC35D2
SLC24A4
SLC6A6
FAM213B
SLC12A4
NDST3
SLC44A4
TET1
GAL3ST3
TPO
ALG6
ATP5G3
OAS1
FABP4
ST8SIA1
MOCS3
PNP
DGAT2
SLC9A1
LYZL4
SLC9C1
DEGS2
ATP13A4
SLC22A18
NDUFAB1
NPC1
SCNN1B
FUT3
MTHFR
SGPP1
GCLC
SLC39A2
PRPSAP2
GRIK2
GFOD2
PIPOX
PKLR
PLCD4
MDH1B
TYMS
STRA6
IMPA2
SMPD2
SIRT3
RHCG
CA6
SIRT5
SLC20A1
NDUFA4L2
TYMP
PTGR1
TP53I3
HS6ST2
SEPHS2
ATP6V1D
CACNG6
MOCS2
HSD17B8
SV2B
SLC2A10
LPCAT4
APOC4
ALOX15
ALKBH8
SLC25A42
ABCD2
VKORC1
CYP4F22
SLC29A3
SPNS1
KCNV1
SLC39A5
LIPG
NPR3
PPAPDC1A
SLC8B1
PIK3C2G
BSND
GTDC1
COX6C
SLC22A16
GCNT7
ABO
SLC46A2
CYP26C1
DBH
ENTPD7
UGT1A1
STAR
NDUFA12
UCKL1
ACAA2
ST3GAL6
ALOX5AP
CLC
AGPAT9
SLC17A7
PAICS
NALCN
COLGALT1
ATP13A2
THNSL2
IP6K3
AKR1C4
PLA2G4C
IDS
PAOX
SLC38A7
AQP3
HMGCLL1
PLA2G2C
AGMAT
AQP7
KCNV2
HDC
NUDT22
AMT
NAGK
BEST3
PLA2G2D
MDH1
MAN1A1
KCNH1
B3GALTL
ACYP1
TPCN1
DUOX2
SLC44A5
GRIK4
CYP39A1
CYP4B1
KCTD21
CHRNG
MDH2
SLC6A16
FMO5
ARSI
CYP3A5
PIGY
ATP5O
TM7SF2
NFKBIA
ABHD2
CYB5D2
KCNG3
LYPLA1
SLC30A1
SIRT6
SC5D
TDO2
HSD17B2
PRDX4
SLC17A1
SLC16A11
PLD6
MAN1A2
GPX6
SLC16A7
ELOVL7
PDK4
SARDH
ASPHD1
SCN2B
COX7A2
SCP2
EPN2
DGUOK
GLRA2
SLC16A14
SLC9A6
NOS3
COX19
FUT4
NUDT7
COX16
KIAA1191
UGT2B11
SVOP
GFOD1
GANAB
SLC25A27
RDH11
CACNA2D4
AK8
GALM
SLC25A23
GALK1
GXYLT2
PI4K2B
BDH2
EHHADH
COX18
PTEN
PLD1
PIGL
A1CF
CYP2E1
ALOXE3
COQ10B
PNPLA4
SLC30A4
CBR1
AMDHD2
CSAD
POMT1
CYP24A1
CSGALNACT1
SLC2A9
ACADL
DGAT2L6
ACE2
ALKBH7
VLDLR
MANEA
GSTK1
UGT2A2
SLC25A17
SLC25A4
MAN2A2
GUCY2F
CDS1
NME5
MFSD1
ACOT7
MTHFSD
KDM4C
SLC10A5
CBR4
NQO1
KCNE1L
SLCO6A1
TPH2
AGL
ARSH
ACACA
ATP13A1
HS3ST2
GLRB
BCS1L
CA3
GCKR
CHRNA9
SLC10A6
SLC10A2
TRPC1
POMT2
GRIN3A
SLC7A8
CAD
FTO
CRAT
SLC37A2
PON2
HSD17B7
SLC4A8
GALNT3
LARGE
FUT7
KCNA3
SLC39A4
PLOD3
FOLR1
SFXN4
UGP2
DGKA
KCNF1
ATP1B4
PXDN
DGAT1
SLCO3A1
HSD17B3
SLC34A3
SULT1A4
SLC19A1
COX7B2
HADH
SCN5A
ACO2
SLC5A1
PCYT2
BCKDHB
TRPV3
ABCF2
CACNG5
CPOX
MVK
PLA2G3
PIK3R5
IDO2
BEST4
UCP3
SOD2
KCNB1
PDXP
FAH
TTYH2
CERK
BHMT2
[truncated: 1,539 more rows]
