# Supplementary material for: Contribution of cuproptosis and immune-related genes to idiopathic pulmonary fibrosis disease
Source: Front Immunol. 2025 Feb 7;16:1458341. doi: 10.3389/fimmu.2025.1458341 (PMC11842377; doi:10.3389/fimmu.2025.1458341)
Supplement: Supplementary file 2 [file Table2.xlsx]

## Sheet: Sheet1
Number and proportion of different cell types
	IPF		Control
Celltype	Numbers	Percentage	Numbers	Percentage
Epithelial cells	10321	0.2353	3471	0.1093
Endothelial cells	6902	0.1574	2552	0.0804
Fibroblasts	2015	0.0459	131	0.0041
Mural cells	1608	0.0367	477	0.015
Proliferating cells	1047	0.0239	326	0.0103
Bcells	969	0.0221	4348	0.1369
Plasma cells	185	0.0042	294	0.0093
Tand NKcells	10506	0.2396	6856	0.2159
Neutrophils	1086	0.0248	1292	0.0407
Mast cells	348	0.0079	555	0.0175
Mononuclear phagocytes	8870	0.2022	11454	0.3607
Sum	43857	1	31756	1
